# Supplementary material for: EIF3M as a pan-cancer biomarker: prognostic significance and immune infiltration association
Source: Front Mol Biosci. 2025 Nov 18;12:1697083. doi: 10.3389/fmolb.2025.1697083 (PMC12669982; doi:10.3389/fmolb.2025.1697083)
Supplement: Supplementary file 1 [file Supplementaryfile2.zip]

Archive with 14 entries (13 files):
- Supplementary Tables/
- Supplementary Tables/Table S1.docx
- Supplementary Tables/Table S10.docx
- Supplementary Tables/Table S11.docx
- Supplementary Tables/Table S12.xlsx
- Supplementary Tables/Table S13.xls
- Supplementary Tables/Table S2.docx
- Supplementary Tables/Table S3.docx
- Supplementary Tables/Table S4.docx
- Supplementary Tables/Table S5.docx
- Supplementary Tables/Table S6.xlsx
- Supplementary Tables/Table S7.xlsx
- Supplementary Tables/Table S8.docx
- Supplementary Tables/Table S9.docx
