# Supplementary material for: EIF3M as a pan-cancer biomarker: prognostic significance and immune infiltration association
Source: Front Mol Biosci. 2025 Nov 18;12:1697083. doi: 10.3389/fmolb.2025.1697083 (PMC12669982; doi:10.3389/fmolb.2025.1697083)
Supplement: Supplementary file 1 [file Supplementaryfile2.zip › Supplementary Tables/Table S12.xlsx]

## Sheet: Sheet1
	ID	Description	setSize	enrichmentScore	NES	pvalue	p.adjust	qvalue	rank	leading_edge	core_enrichment
KEGG_DNA_REPLICATION	KEGG_DNA_REPLICATION	KEGG_DNA_REPLICATION	36	0.566655045198604	1.66016680469816	0.00986202211820129	0.0424296300434242	0.0301775462613259	4968	tags=61%, list=28%, signal=44%	MCM2/PRIM1/RNASEH2A/MCM6/POLA1/POLD1/MCM3/MCM7/RFC3/MCM4/RFC4/DNA2/FEN1/PRIM2/MCM5/PCNA/RPA4/RPA1/POLE2/POLD3/LIG1/RFC5
KEGG_CELL_CYCLE	KEGG_CELL_CYCLE	KEGG_CELL_CYCLE	124	0.519981273467517	1.78584252257462	3.51919475106849e-05	0.00036169501608204	0.000257251078294481	4950	tags=56%, list=28%, signal=41%	TGFB2/BUB1B/MCM2/TTK/BUB1/CHEK1/PLK1/CCNB1/CDK1/ORC1/ORC6/CCNB2/CDC20/CDC6/MAD2L1/CDC45/PKMYT1/CCNE2/ESPL1/CDC25A/MCM6/SMC1B/CDK4/MCM3/E2F2/CDC7/MCM7/RBL1/DBF4/SMC3/E2F5/CDK6/TGFB1/CCNE1/CDC25C/E2F3/MCM4/HDAC2/CDKN2B/CCNA1/SKP2/ANAPC1/STAG1/PTTG1/SMAD3/CCNA2/MCM5/YWHAQ/CDKN2A/PRKDC/SFN/CDKN1C/ATM/CDK2/CCNB3/PCNA/CDC23/TGFB3/CDC25B/MYC/TFDP1/ABL1/CDC14A/ORC2/CDKN2C/STAG2/CDK7/ATR/SMAD2
KEGG_ARRHYTHMOGENIC_RIGHT_VENTRICULAR_CARDIOMYOPATHY_ARVC	KEGG_ARRHYTHMOGENIC_RIGHT_VENTRICULAR_CARDIOMYOPATHY_ARVC	KEGG_ARRHYTHMOGENIC_RIGHT_VENTRICULAR_CARDIOMYOPATHY_ARVC	73	0.519314440909494	1.68067403227905	0.00104823784284167	0.0071823704046559	0.00510837155380932	4240	tags=42%, list=24%, signal=33%	ACTN2/ITGB8/ITGB6/RYR2/CACNG4/ITGA3/SGCG/ITGA2/ITGB4/CACNG6/DSG2/CACNA1S/CACNA2D3/CACNB4/ITGAV/DSC2/ACTN3/CACNB1/CACNG8/CACNG1/CACNB3/LEF1/GJA1/ITGB1/DSP/ITGA4/CACNA1D/CACNA1F/ITGA5/CACNA2D2/ITGA8
KEGG_HYPERTROPHIC_CARDIOMYOPATHY_HCM	KEGG_HYPERTROPHIC_CARDIOMYOPATHY_HCM	KEGG_HYPERTROPHIC_CARDIOMYOPATHY_HCM	82	0.488767040012281	1.60252929349977	0.00306094412338818	0.0182669246073166	0.0129921227648055	4240	tags=43%, list=24%, signal=33%	ITGB8/TGFB2/ITGB6/RYR2/CACNG4/ITGA3/SGCG/ITGA2/ITGB4/CACNG6/CACNA1S/MYH7/CACNA2D3/TNNT2/CACNB4/PRKAA2/ITGAV/TGFB1/CACNB1/CACNG8/CACNG1/TTN/CACNB3/TPM4/TNF/MYBPC3/MYL2/ITGB1/ITGA4/CACNA1D/CACNA1F/TPM3/ITGA5/CACNA2D2/ITGA8
KEGG_GAP_JUNCTION	KEGG_GAP_JUNCTION	KEGG_GAP_JUNCTION	87	0.469999104120032	1.5611336329506	0.00808528965125038	0.0364824045239346	0.0259476561336662	2520	tags=23%, list=14%, signal=20%	TUBA3C/TUBAL3/GRM5/TUBB3/ITPR3/HTR2C/GRM1/TUBA3E/EGF/PRKG2/PRKCG/CDK1/TUBA1C/TUBB2B/TUBA1B/PDGFD/LPAR1/TUBB8/SRC/PRKX
KEGG_AXON_GUIDANCE	KEGG_AXON_GUIDANCE	KEGG_AXON_GUIDANCE	129	0.449045697434457	1.54596459559849	0.00196265248572481	0.0125203693054859	0.00890495683178227	2595	tags=21%, list=14%, signal=18%	EPHA6/PAK5/SEMA3E/EPHA5/EFNA5/CHP2/SEMA3A/SEMA3C/PLXNB3/UNC5D/EPHB6/EPHB3/SEMA6A/DCC/SLIT1/NTNG1/SEMA3D/PAK6/DPYSL5/NCK2/LIMK1/L1CAM/EPHB2/PLXNA3/PLXNA1/SRGAP1/ROBO1
KEGG_NEUROACTIVE_LIGAND_RECEPTOR_INTERACTION	KEGG_NEUROACTIVE_LIGAND_RECEPTOR_INTERACTION	KEGG_NEUROACTIVE_LIGAND_RECEPTOR_INTERACTION	241	0.436072332928443	1.57218972997674	0.000119264024173943	0.00114748551171665	0.000816134787849677	2547	tags=30%, list=14%, signal=26%	TACR3/PRSS1/P2RY4/GRM3/GRID2/OPRK1/GPR50/GABRA2/GABRR1/MTNR1A/PRL/GABRA5/GRM5/GABRB3/AVPR1B/CALCR/HTR2C/GABRG3/ADORA2B/ADORA1/CHRNA7/GRM1/PRSS2/SSTR3/GABRA3/CHRM1/GABRQ/HTR4/GABRA4/LPAR2/GRIA2/GIPR/NPY4R/F2RL2/CHRNA1/GRIN2A/CHRNB2/SCTR/HTR1D/GABRB2/GLP1R/ADRA2C/CCKBR/OXTR/GPR83/GH2/GLP2R/PRLHR/P2RY6/CHRNA5/GRIA4/HTR1B/CNR1/LPAR3/GABBR1/BRS3/MCHR2/TRHR/MTNR1B/TAAR1/LPAR1/NPFFR1/NPFFR2/CHRNB3/TACR2…
KEGG_WNT_SIGNALING_PATHWAY	KEGG_WNT_SIGNALING_PATHWAY	KEGG_WNT_SIGNALING_PATHWAY	147	0.418391015849312	1.46123872817116	0.00667497710661805	0.0333748855330903	0.0237374719296517	3829	tags=25%, list=21%, signal=20%	WIF1/WNT7B/SFRP5/CER1/WNT7A/CHP2/DKK1/MMP7/VANGL2/PRKCG/WNT9A/SFRP2/NKD1/FZD7/FZD1/AXIN2/TBL1Y/FZD2/CTBP2/FZD10/WNT10A/WNT6/DKK4/PRKX/WNT3A/MAPK10/PLCB1/FZD3/PPP2R5D/PRKCB/LEF1/WNT10B/SMAD3/NFAT5/DVL2/VANGL1/WNT5A
KEGG_PATHWAYS_IN_CANCER	KEGG_PATHWAYS_IN_CANCER	KEGG_PATHWAYS_IN_CANCER	323	0.378232796479571	1.38248091620392	0.00210601138735454	0.0129870702220196	0.00923689204980059	4138	tags=30%, list=23%, signal=24%	WNT7B/LAMA1/LAMC2/FGF4/ARNT2/WNT7A/TGFB2/MMP1/FGF20/CXCL8/ITGA3/EGF/SLC2A1/FGF5/PRKCG/ITGA2/WNT9A/TGFA/CSF3R/FZD7/DCC/IGF1R/FZD1/BIRC3/AXIN2/FGF2/FGF8/FZD2/COL4A6/FGF3/CTBP2/FGF11/RAD51/FZD10/CCNE2/BRCA2/BMP4/EGLN3/WNT10A/MECOM/CDK4/WNT6/LAMC1/LAMB1/KITLG/HIF1A/FGFR1/ITGAV/E2F2/MSH2/CBL/TRAF5/PIAS3/GLI2/LAMA5/BIRC5/CDK6/GLI1/TGFB1/GSTP1/WNT3A/CCNE1/TPR/E2F3/MAPK10/FGF13/HDAC2/CDKN2B/LAMA3/VEGFD/C…
KEGG_SYSTEMIC_LUPUS_ERYTHEMATOSUS	KEGG_SYSTEMIC_LUPUS_ERYTHEMATOSUS	KEGG_SYSTEMIC_LUPUS_ERYTHEMATOSUS	55	-0.419101	-1.61818	0.00791767604223736	0.0364824045239346	0.0259476561336662	998	tags=24%, list=6%, signal=22%	ELANE/FCGR2B/C1S/C2/C3/C7/C8G/C1R/C8B/C8A/CTSG/C6/C9
