# Supplementary material for: EIF3M as a pan-cancer biomarker: prognostic significance and immune infiltration association
Source: Front Mol Biosci. 2025 Nov 18;12:1697083. doi: 10.3389/fmolb.2025.1697083 (PMC12669982; doi:10.3389/fmolb.2025.1697083)
Supplement: Supplementary file 1 [file Supplementaryfile2.zip › Supplementary Tables/Table S13.xls]

gene1	gene2	cor	pvalue
EIF3M	AL158801.5	0.363	4.3924073248899e-13
EIF3M	METTL7A	-0.372	1.10554054712305e-13
EIF3M	RCC1	0.542	8.24611326842073e-30
EIF3M	MMS19	0.401	7.11469889739626e-16
EIF3M	ANXA2	0.469	8.90838088971184e-22
EIF3M	NT5C3B	0.352	2.61916847565593e-12
EIF3M	CD3EAP	0.52	2.79514179816244e-27
EIF3M	RBMX2	0.487	1.25602042987327e-23
EIF3M	PCGF1	0.398	1.24837048504252e-15
EIF3M	THAP11	0.497	1.18985070055783e-24
EIF3M	SEH1L	0.446	1.2066966614113e-19
EIF3M	ETF1	0.411	1.16936434631916e-16
EIF3M	KATNA1	0.483	3.27201890923049e-23
EIF3M	OIP5	0.41	1.43098818338526e-16
EIF3M	CKAP2	0.351	3.05521767403776e-12
EIF3M	LRRC1	0.367	2.43036167451301e-13
EIF3M	WDR53	0.398	1.32505020568475e-15
EIF3M	PSMD1	0.383	1.82537909412072e-14
EIF3M	FAM49B	0.493	3.06552521270025e-24
EIF3M	CDCA5	0.506	1.35034994794996e-25
EIF3M	DTNBP1	0.492	4.12443626459109e-24
EIF3M	MRPL50	0.393	2.92203881085626e-15
EIF3M	RPS3AP6	0.385	1.16765566938051e-14
EIF3M	PCBP4	0.357	1.16308524086818e-12
EIF3M	STIP1	0.63	1.10318097795569e-42
EIF3M	UBE2O	0.352	2.65677099226596e-12
EIF3M	FAM206A	0.365	3.31171628497254e-13
EIF3M	MRPS30	0.477	1.29033854970905e-22
EIF3M	METTL23	0.372	1.09819419989469e-13
EIF3M	TMEM69	0.492	3.64600875272334e-24
EIF3M	RPL17	0.627	3.79888036125439e-42
EIF3M	GINS1	0.38	2.97606617969327e-14
EIF3M	RPL37A	0.426	7.13968070437249e-18
EIF3M	MRPS27	0.392	3.68977310366476e-15
EIF3M	TUBB2B	0.432	2.04011958122942e-18
EIF3M	UIMC1	0.481	5.02237333576693e-23
EIF3M	RPS11	0.505	1.53854621077797e-25
EIF3M	RAC1	0.4	9.22214558126805e-16
EIF3M	MED27	0.517	6.50982545617027e-27
EIF3M	TMEM237	0.419	2.9675749631256e-17
EIF3M	CERS5	0.526	5.67772790720536e-28
EIF3M	AP3B1	0.355	1.64624829975518e-12
EIF3M	AL450998.1	0.379	3.22892337699555e-14
EIF3M	PPP1R8	0.383	1.77084502502466e-14
EIF3M	TTF1	0.437	8.28229791503328e-19
EIF3M	WDCP	0.438	6.38057357906693e-19
EIF3M	CAPZA1	0.398	1.3546543843984e-15
EIF3M	EEF1E1	0.573	5.54749088657283e-34
EIF3M	RAN	0.656	3.54085040488585e-47
EIF3M	ZNF580	0.351	3.06230876435791e-12
EIF3M	DYRK4	0.481	5.99719480770629e-23
EIF3M	AP2A2	0.408	1.97350499242717e-16
EIF3M	CHCHD4	0.365	3.31347909843855e-13
EIF3M	IARS	0.423	1.21554626690084e-17
EIF3M	ADA	0.426	6.84589277388435e-18
EIF3M	TWNK	0.418	3.38232659585162e-17
EIF3M	DMWD	0.371	1.30131676912985e-13
EIF3M	MRPL13	0.353	2.05878238143076e-12
EIF3M	ALG3	0.394	2.56460887543568e-15
EIF3M	BCAT1	0.43	3.18826485225607e-18
EIF3M	RWDD1	0.452	3.69959241921474e-20
EIF3M	POLR2I	0.385	1.24188724545486e-14
EIF3M	PDCD11	0.406	3.18868535678563e-16
EIF3M	C12orf45	0.414	6.96772205366481e-17
EIF3M	POLR3C	0.468	9.93454716237297e-22
EIF3M	SNHG15	0.385	1.32217456869647e-14
EIF3M	HNRNPUL2	0.445	1.69890605878215e-19
EIF3M	F11-AS1	-0.353	2.17947167106638e-12
EIF3M	MRPS9	0.51	4.73332122455914e-26
EIF3M	TOMM5	0.529	3.03571646554665e-28
EIF3M	NOP53	0.42	2.30698294338653e-17
EIF3M	SDF2	0.419	2.80049969871088e-17
EIF3M	C1orf35	0.382	1.94947495257505e-14
EIF3M	SNHG7	0.4	9.29308347788044e-16
EIF3M	GSEC	0.367	2.3868675222417e-13
EIF3M	AC034236.1	0.371	1.33416880227384e-13
EIF3M	PBK	0.398	1.36186281375272e-15
EIF3M	PHF14	0.561	2.30451271144063e-32
EIF3M	HDAC3	0.458	9.7764008347541e-21
EIF3M	URI1	0.403	4.93618317707149e-16
EIF3M	HNRNPL	0.539	1.75825938174138e-29
EIF3M	NRGN	0.405	3.9852550754613e-16
EIF3M	PIN1	0.372	1.0474508142068e-13
EIF3M	RNF2	0.366	3.05844842277632e-13
EIF3M	ITM2C	0.362	5.82720258846243e-13
EIF3M	SART1	0.583	2.49239421651822e-35
EIF3M	IMPDH2	0.498	9.00867766558479e-25
EIF3M	EIF4BP7	0.419	2.54926681885964e-17
EIF3M	RPL18AP3	0.428	4.69762794404915e-18
EIF3M	RPS13P2	0.489	8.25599171636967e-24
EIF3M	EEF1D	0.388	7.49822201027186e-15
EIF3M	ARPC2	0.489	9.07968725234697e-24
EIF3M	PFDN6	0.394	2.79268161429693e-15
EIF3M	ZNF544	0.437	8.56120492621622e-19
EIF3M	NAA35	0.381	2.54125332147755e-14
EIF3M	SOX12	0.395	2.24176932978605e-15
EIF3M	NUDT15	0.363	4.86445650302309e-13
EIF3M	CCT6A	0.597	2.16333747371337e-37
EIF3M	ELOC	0.392	3.54148535629689e-15
EIF3M	NEDD8	0.416	4.81081662082811e-17
EIF3M	TRIP13	0.533	9.44560009651146e-29
EIF3M	CIP2A	0.421	1.73515680136838e-17
EIF3M	NME1	0.506	1.24938289957682e-25
EIF3M	HARS2	0.435	1.17097726850894e-18
EIF3M	GNPDA1	0.359	9.28329088161808e-13
EIF3M	EIF1	0.368	2.25555265245321e-13
EIF3M	CHRAC1	0.392	3.56695693382162e-15
EIF3M	Z83851.2	0.372	1.15701584071408e-13
EIF3M	RPSA	0.474	2.99011776378282e-22
EIF3M	NEIL3	0.383	1.76701254650342e-14
EIF3M	SRP68	0.36	7.60856783986879e-13
EIF3M	PIGC	0.409	1.67691892541273e-16
EIF3M	CENPS	0.396	1.97216098913719e-15
EIF3M	BMT2	0.37	1.40562501357955e-13
EIF3M	ANAPC5	0.424	1.1433090249312e-17
EIF3M	NOA1	0.354	2.01883142539433e-12
EIF3M	RARS	0.66	4.18165043834911e-48
EIF3M	ARFIP2	0.551	4.68065504907357e-31
EIF3M	EHHADH	-0.354	1.92464108820905e-12
EIF3M	AKAP8L	0.472	4.53031790936004e-22
EIF3M	CCAR1	0.352	2.59217339571263e-12
EIF3M	ZNHIT3	0.5	4.90770803228605e-25
EIF3M	C8B	-0.352	2.47918826693269e-12
EIF3M	NFKBIL1	0.399	1.04321730988874e-15
EIF3M	CHEK1	0.511	3.68765525076162e-26
EIF3M	NOB1	0.545	3.44734213606952e-30
EIF3M	REXO2	0.443	2.4121864843199e-19
EIF3M	PTGES2	0.411	1.1459536979941e-16
EIF3M	STAG3L4	0.355	1.50206134496428e-12
EIF3M	GPKOW	0.37	1.40656634175497e-13
EIF3M	AC026401.3	0.423	1.1735721788862e-17
EIF3M	EFTUD2	0.502	3.18047359173159e-25
EIF3M	RBM22	0.553	2.80165271241113e-31
EIF3M	AL136454.1	0.361	6.13128352704551e-13
EIF3M	CCT5	0.6	8.24348417887977e-38
EIF3M	MRPL30	0.379	3.32988907574262e-14
EIF3M	CAPZB	0.47	6.39494220125074e-22
EIF3M	RPL26	0.424	1.0722972174396e-17
EIF3M	FUNDC1	0.448	8.66247670942839e-20
EIF3M	MSANTD3	0.412	1.05231777341534e-16
EIF3M	NOP16	0.506	1.27472912815681e-25
EIF3M	PTBP1	0.4	9.26045931646808e-16
EIF3M	RPL10	0.45	5.51682162299114e-20
EIF3M	TMEM50A	0.401	7.02697448797219e-16
EIF3M	AC137056.2	-0.368	2.02979802743361e-13
EIF3M	CHORDC1	0.469	7.9447595624078e-22
EIF3M	MPHOSPH10	0.373	9.98935786084678e-14
EIF3M	EIF3B	0.509	5.83113539829309e-26
EIF3M	RNF216	0.379	3.32232117546053e-14
EIF3M	SNX17	0.398	1.43118456240703e-15
EIF3M	UBA3	0.354	1.86591312590692e-12
EIF3M	BCAS4	0.396	1.98546402072506e-15
EIF3M	TFR2	-0.415	6.1216717800761e-17
EIF3M	ASB1	0.438	5.85360175507536e-19
EIF3M	TATDN2	0.413	8.40737659699737e-17
EIF3M	EME1	0.37	1.63218200383491e-13
EIF3M	RPS7	0.53	2.40370152604317e-28
EIF3M	UBE2Z	0.418	3.06473467784322e-17
EIF3M	ILF3	0.449	6.92165414210393e-20
EIF3M	RNF113A	0.371	1.1973638839707e-13
EIF3M	TMA7	0.353	2.3116310823328e-12
EIF3M	C12orf4	0.429	4.22145490272038e-18
EIF3M	COA4	0.519	3.798607778385e-27
EIF3M	FZD2	0.389	6.89012997458594e-15
EIF3M	TRIM65	0.404	4.33617861955387e-16
EIF3M	UBAP2	0.366	2.83927676637878e-13
EIF3M	PMS1	0.405	3.6225622863133e-16
EIF3M	TACC3	0.43	3.26015310644358e-18
EIF3M	TMEM179B	0.383	1.8442794690667e-14
EIF3M	NOP56	0.654	5.97285582142021e-47
EIF3M	RFC4	0.447	1.06170676742955e-19
EIF3M	YARS	0.387	9.01294708408022e-15
EIF3M	PPP1R14B	0.464	2.81822665174395e-21
EIF3M	APEX1	0.48	6.58675220485243e-23
EIF3M	NSFL1C	0.388	8.00630520698353e-15
EIF3M	DMAC2	0.377	4.66020439572328e-14
EIF3M	RPL7AP30	0.389	6.38471856724256e-15
EIF3M	ASF1A	0.378	4.37167830000384e-14
EIF3M	RNF7	0.499	6.85009529996977e-25
EIF3M	RPL19	0.547	1.5308068074957e-30
EIF3M	SAE1	0.508	6.98571608034355e-26
EIF3M	JMJD6	0.45	5.18833655917276e-20
EIF3M	DBNL	0.361	6.31859145463428e-13
EIF3M	PSMB5	0.45	5.92356902336454e-20
EIF3M	CEP89	0.536	4.02345028372966e-29
EIF3M	CTSC	0.366	3.10453776928038e-13
EIF3M	PRMT5	0.359	8.38398550224563e-13
EIF3M	RSL24D1	0.598	1.61038391735318e-37
EIF3M	YTHDF1	0.355	1.6677176275232e-12
EIF3M	SMN1	0.432	2.18707761291278e-18
EIF3M	RBM45	0.523	1.55943564902061e-27
EIF3M	NCAPH	0.469	7.88983719553412e-22
EIF3M	AAR2	0.394	2.73307166727855e-15
EIF3M	CSKMT	0.539	1.92688548250358e-29
EIF3M	RPL31	0.521	2.13282233607028e-27
EIF3M	AC022415.1	0.379	3.39518489161179e-14
EIF3M	AC144530.1	0.465	2.27576107661394e-21
EIF3M	ECD	0.382	2.26442068727265e-14
EIF3M	SNORA26	0.359	9.05425513148973e-13
EIF3M	EIF2B4	0.529	2.96813014196038e-28
EIF3M	LMCD1	0.366	2.97136844466435e-13
EIF3M	PUS1	0.473	3.41711724339896e-22
EIF3M	RPL35	0.406	3.34131597581406e-16
EIF3M	CDPF1	0.383	1.72104431809325e-14
EIF3M	MTFR2	0.494	2.44287055764771e-24
EIF3M	POLA2	0.423	1.36902816089335e-17
EIF3M	DNAJC2	0.476	1.67888032182411e-22
EIF3M	NUP62	0.379	3.46867797256921e-14
EIF3M	TAF15	0.375	6.7375186589818e-14
EIF3M	DRAM1	0.352	2.53202010345201e-12
EIF3M	B4GALT2	0.426	7.05230753321512e-18
EIF3M	FABP5	0.462	3.929087782259e-21
EIF3M	SRI	0.422	1.51463560253457e-17
EIF3M	E2F4	0.507	1.05790542517745e-25
EIF3M	THG1L	0.487	1.39320216085806e-23
EIF3M	GTPBP8	0.491	5.53804788355954e-24
EIF3M	CPNE1	0.498	8.88350817948787e-25
EIF3M	AAMP	0.423	1.25766488568283e-17
EIF3M	CMTM7	0.48	7.42708109419909e-23
EIF3M	RPF2	0.571	1.27086322017476e-33
EIF3M	AC010761.1	0.424	1.04941140858245e-17
EIF3M	MRPL45	0.436	9.3281941937336e-19
EIF3M	FAM50A	0.38	3.13965478781641e-14
EIF3M	BUB1B	0.433	1.8273581676355e-18
EIF3M	OPN1SW	0.354	1.77150808138639e-12
EIF3M	DDX41	0.4	8.47333112658146e-16
EIF3M	UQCRH	0.487	1.35432097616469e-23
EIF3M	SNRPE	0.538	2.60091619048925e-29
EIF3M	KANSL2	0.415	6.16900812773765e-17
EIF3M	YWHAQ	0.393	3.38222807364733e-15
EIF3M	DTD1	0.387	8.27577367215245e-15
EIF3M	PHF23	0.389	6.09732197691821e-15
EIF3M	PHOSPHO2	0.382	2.25295442400207e-14
EIF3M	CTXN1	0.37	1.4366257970484e-13
EIF3M	SHKBP1	0.397	1.56405113510873e-15
EIF3M	FBL	0.495	1.9519055569604e-24
EIF3M	THOC1	0.403	5.79680059601631e-16
EIF3M	VDAC3	0.438	7.04646574786302e-19
EIF3M	KPNA2	0.551	5.85865457937202e-31
EIF3M	CNIH4	0.363	4.37102414367614e-13
EIF3M	CEBPZ	0.425	9.29476849882419e-18
EIF3M	TPRKB	0.652	1.78707551909312e-46
EIF3M	RNASEH1	0.416	4.55828836782655e-17
EIF3M	PAK1IP1	0.53	2.16974652186157e-28
EIF3M	TUSC2	0.379	3.49484267537916e-14
EIF3M	CSNK1D	0.37	1.53429914513045e-13
EIF3M	PCLAF	0.477	1.22652042712409e-22
EIF3M	TYMS	0.353	2.10877182438143e-12
EIF3M	RBM3	0.42	2.22854871800205e-17
EIF3M	YAE1	0.503	2.5310913376871e-25
EIF3M	BLOC1S4	0.403	5.00794423166385e-16
EIF3M	U2AF2	0.427	5.4736885387725e-18
EIF3M	BAG2	0.363	4.66750885505741e-13
EIF3M	HNRNPC	0.547	1.69144093588803e-30
EIF3M	CKAP5	0.4	9.09523863742354e-16
EIF3M	NAT9	0.424	1.04322983940316e-17
EIF3M	ERCC3	0.369	1.73786697199636e-13
EIF3M	RAD18	0.395	2.34072478224495e-15
EIF3M	PFDN1	0.537	2.88740481114675e-29
EIF3M	MYL6B	0.4	8.99467301369231e-16
EIF3M	UCHL3	0.409	1.88023167389208e-16
EIF3M	KIF2A	0.389	6.06809498717599e-15
EIF3M	DGKZ	0.462	3.75670886917522e-21
EIF3M	UBE2T	0.43	3.19840689846034e-18
EIF3M	SEC11A	0.448	8.79141287361062e-20
EIF3M	DDX50	0.478	1.13634500922932e-22
EIF3M	GTF2F2	0.498	9.64888097202698e-25
EIF3M	TPM3P9	0.354	1.75165192408903e-12
EIF3M	THOC7	0.569	2.03837326081332e-33
EIF3M	PSMA1	0.639	3.68865348196604e-44
EIF3M	GTF3C5	0.421	2.00134355733221e-17
EIF3M	ARL2	0.43	3.16680402058883e-18
EIF3M	COX19	0.351	2.91431725145017e-12
EIF3M	ALB	-0.42	2.06340970345043e-17
EIF3M	AC113935.1	0.496	1.60658546529051e-24
EIF3M	EMG1	0.469	8.09457782275426e-22
EIF3M	GNL1	0.405	3.60619435446764e-16
EIF3M	CENPH	0.51	4.35947346506987e-26
EIF3M	TUBA1B	0.425	8.91618387822264e-18
EIF3M	UFC1	0.461	4.66930542816369e-21
EIF3M	CYP4F2	-0.381	2.67094153447275e-14
EIF3M	CACYBP	0.501	4.78944883062877e-25
EIF3M	EPB41L4A-AS1	0.477	1.36481569709206e-22
EIF3M	CAD	0.424	1.10401972500793e-17
EIF3M	MRE11	0.462	3.86868731829968e-21
EIF3M	NSUN5	0.431	2.63098972834049e-18
EIF3M	ZC3H15	0.408	2.08609703816513e-16
EIF3M	SNHG17	0.444	2.0824175550242e-19
EIF3M	RBM28	0.436	1.01349538439875e-18
EIF3M	TMEM167A	0.357	1.11953454312314e-12
EIF3M	PKMYT1	0.359	8.62559766484421e-13
EIF3M	STK17A	0.351	2.85905127203866e-12
EIF3M	RPL4	0.585	1.21210930363405e-35
EIF3M	ZNF416	0.359	8.65918366687895e-13
EIF3M	TPX2	0.45	5.24796502426905e-20
EIF3M	TARS	0.432	2.22869383509059e-18
EIF3M	FJX1	0.432	2.05838214044371e-18
EIF3M	MED10	0.469	9.46668457550984e-22
EIF3M	CNOT9	0.396	1.82688001830009e-15
EIF3M	PRKD2	0.354	1.76935429767621e-12
EIF3M	SCNM1	0.39	5.66829329421226e-15
EIF3M	PRMT7	0.366	3.05207491766162e-13
EIF3M	VASP	0.475	2.11268638598081e-22
EIF3M	FAM24B	0.397	1.46236542630517e-15
EIF3M	TBRG4	0.452	3.22917562388087e-20
EIF3M	NDUFB3	0.413	7.90508849419751e-17
EIF3M	HNRNPA3	0.479	8.37042656953646e-23
EIF3M	CMTM3	0.354	1.98117271948097e-12
EIF3M	UTP11	0.605	1.18402499750556e-38
EIF3M	XPA	0.384	1.59647363879096e-14
EIF3M	SUMO1	0.375	7.05951059697872e-14
EIF3M	IKBKE	0.404	4.7587708253697e-16
EIF3M	INTS9	0.366	2.83533111477363e-13
EIF3M	NUF2	0.366	3.02068104339237e-13
EIF3M	SNRPEP4	0.394	2.6824184044732e-15
EIF3M	SKA1	0.393	2.92707288874172e-15
EIF3M	INTS13	0.536	4.04942048500461e-29
EIF3M	TPD52L2	0.495	1.96945032209293e-24
EIF3M	GEMIN6	0.455	1.7848276282528e-20
EIF3M	RPL18A	0.466	1.57288910346435e-21
EIF3M	MED17	0.445	1.53255224742893e-19
EIF3M	DPH2	0.49	5.84312789243335e-24
EIF3M	SLC4A1AP	0.413	7.99645991151531e-17
EIF3M	TONSL	0.389	6.8095006974227e-15
EIF3M	DUSP11	0.429	4.31086278861151e-18
EIF3M	C12orf65	0.407	2.57617108877177e-16
EIF3M	TOE1	0.356	1.46672748949006e-12
EIF3M	MRPL17	0.666	3.30404198502067e-49
EIF3M	TTC26	0.352	2.47729670494822e-12
EIF3M	CBX6	0.386	1.06221694989636e-14
EIF3M	FBXO46	0.407	2.6737597903603e-16
EIF3M	ZNF589	0.363	4.77365791341078e-13
EIF3M	BORA	0.353	2.07329822953988e-12
EIF3M	SPATS2	0.447	1.00971749285362e-19
EIF3M	TMEM101	0.433	1.94993871777164e-18
EIF3M	LSM2	0.517	6.81338646058366e-27
EIF3M	GNL3	0.504	1.81222422062437e-25
EIF3M	MRPL48	0.556	1.15287102276353e-31
EIF3M	ADO	0.393	2.92675734257344e-15
EIF3M	EIF3F	0.693	9.61194193452208e-55
EIF3M	BCL2L12	0.417	4.27232756820129e-17
EIF3M	RUVBL1	0.616	2.87579588226004e-40
EIF3M	EVA1B	0.379	3.42257018895003e-14
EIF3M	PFN1	0.413	7.91094797974568e-17
EIF3M	SAP30BP	0.455	2.0281708221234e-20
EIF3M	BAK1	0.361	6.36140158205924e-13
EIF3M	EED	0.45	5.44572144875283e-20
EIF3M	NELFB	0.384	1.54726561812515e-14
EIF3M	RPL35P1	0.436	9.95689622996323e-19
EIF3M	MIF	0.359	8.86010773685224e-13
EIF3M	SMPD2	0.474	2.90652919693531e-22
EIF3M	SLC35C2	0.361	5.9455939555556e-13
EIF3M	NUP85	0.442	2.99340213895402e-19
EIF3M	FNTA	0.374	7.46470587297477e-14
EIF3M	NCDN	0.388	7.92214557801015e-15
EIF3M	PPP2R1A	0.414	7.41922705804669e-17
EIF3M	WDR74	0.606	9.83702903959075e-39
EIF3M	HEATR1	0.358	9.58099991112555e-13
EIF3M	PQBP1	0.428	4.59661999736535e-18
EIF3M	CALM2	0.374	8.51470287200852e-14
EIF3M	COMMD8	0.371	1.24985473934438e-13
EIF3M	NTPCR	0.403	5.42431603219093e-16
EIF3M	NPM3	0.521	2.76003463175912e-27
EIF3M	NHP2	0.572	8.46970173761876e-34
EIF3M	AC106795.1	0.418	3.48322084025617e-17
EIF3M	FANCD2	0.402	5.99079882333867e-16
EIF3M	PPIA	0.533	8.76812778297285e-29
EIF3M	ZNF691	0.364	3.99275813827747e-13
EIF3M	MRPL51	0.402	6.16881378655509e-16
EIF3M	EDEM2	0.363	4.83306423838889e-13
EIF3M	BNIP1	0.468	1.0773868983763e-21
EIF3M	HMGA1	0.579	7.79624242139846e-35
EIF3M	C12orf10	0.56	3.71964491509884e-32
EIF3M	ZNF195	0.447	1.0138303484008e-19
EIF3M	TSTD3	0.445	1.62595718487743e-19
EIF3M	CLASRP	0.394	2.7142223996637e-15
EIF3M	VPS16	0.386	1.10012691261791e-14
EIF3M	CIR1	0.409	1.83000143236679e-16
EIF3M	MAPKAPK5	0.434	1.35434129745504e-18
EIF3M	GTF2B	0.39	5.39560308646249e-15
EIF3M	RPP21	0.432	2.20305412919758e-18
EIF3M	RRP12	0.51	4.28310501503957e-26
EIF3M	BDH1	-0.369	1.71067822787162e-13
EIF3M	WDR70	0.552	4.48589829327906e-31
EIF3M	MRGBP	0.428	5.10677229192367e-18
EIF3M	YDJC	0.501	4.07989361406644e-25
EIF3M	SEC13	0.474	2.43879417859346e-22
EIF3M	SF3B4	0.451	4.43297059524781e-20
EIF3M	EIF5B	0.497	1.07364103312537e-24
EIF3M	UCP2	0.368	2.15766206358889e-13
EIF3M	THOC5	0.532	1.3795029431255e-28
EIF3M	MAPRE1	0.492	3.85788858376663e-24
EIF3M	ZBTB8OS	0.477	1.31824803641919e-22
EIF3M	DYRK1B	0.355	1.7090187600969e-12
EIF3M	ATAD3A	0.379	3.29765850273573e-14
EIF3M	C19orf47	0.372	1.09823322481878e-13
EIF3M	RPS4X	0.489	8.6055285592829e-24
EIF3M	CCDC97	0.366	2.86158588171782e-13
EIF3M	PPP2R3C	0.427	5.94275176561253e-18
EIF3M	RNF122	0.38	2.96864221337633e-14
EIF3M	BX679664.3	0.496	1.51321313155313e-24
EIF3M	GLTP	0.361	6.14046962256981e-13
EIF3M	GEMIN8P4	0.382	2.14626018594215e-14
EIF3M	RPS24	0.46	5.81955087009448e-21
EIF3M	AP2M1	0.412	9.5028042070678e-17
EIF3M	TIMM50	0.492	4.37614374067032e-24
EIF3M	NT5C	0.396	1.8572382475654e-15
EIF3M	TMED3	0.382	1.98191660300986e-14
EIF3M	RPP40	0.452	3.8812492137304e-20
EIF3M	PSMG2	0.517	7.02303180173638e-27
EIF3M	PREP	0.354	1.84185844598375e-12
EIF3M	PTTG1	0.56	3.60417812630475e-32
EIF3M	CCDC51	0.377	5.09698618660152e-14
EIF3M	MGME1	0.381	2.48958146401431e-14
EIF3M	UBTF	0.365	3.51858448529097e-13
EIF3M	RPL24	0.55	6.67522150861441e-31
EIF3M	RHNO1	0.417	3.96122915887148e-17
EIF3M	RIPK2	0.351	3.08220571633086e-12
EIF3M	TKT	0.427	5.31550490123925e-18
EIF3M	B3GAT3	0.368	2.13297805877105e-13
EIF3M	AK6	0.447	1.02796816529202e-19
EIF3M	FXR1	0.548	1.35457509335158e-30
EIF3M	STRAP	0.491	5.55338058002776e-24
EIF3M	RPUSD4	0.356	1.39763647835907e-12
EIF3M	RPL10AP6	0.365	3.2974166870877e-13
EIF3M	DALRD3	0.37	1.49452277248651e-13
EIF3M	HOXB7	0.353	2.30259360343582e-12
EIF3M	DNTTIP2	0.529	2.57113178255039e-28
EIF3M	AC008026.1	0.366	2.87350032235245e-13
EIF3M	DAXX	0.387	9.35188341209923e-15
EIF3M	MRPS18C	0.38	3.14286055583579e-14
EIF3M	RPL34	0.354	1.81434328759503e-12
EIF3M	RNF8	0.353	2.09259530562878e-12
EIF3M	CDC42	0.39	4.96010863290422e-15
EIF3M	PPA1	0.398	1.28188529275676e-15
EIF3M	TIMMDC1	0.473	3.15801253659283e-22
EIF3M	ATP5PB	0.366	2.83404750499693e-13
EIF3M	SUPT4H1	0.392	3.88709638079917e-15
EIF3M	AC091153.1	0.422	1.57713099952139e-17
EIF3M	CLP1	0.518	5.21187930170266e-27
EIF3M	AC006001.4	0.443	2.18964703379253e-19
EIF3M	TGIF2	0.42	2.05303429726849e-17
EIF3M	PSMD14	0.447	9.5984761310854e-20
EIF3M	LAS1L	0.364	4.01416388883e-13
EIF3M	FKBPL	0.364	3.71167832841683e-13
EIF3M	CSTF2	0.481	5.50708080022909e-23
EIF3M	B9D2	0.396	1.80086637540186e-15
EIF3M	TMEM18	0.419	3.00132743172954e-17
EIF3M	PRMT3	0.411	1.26224707006483e-16
EIF3M	UBE2C	0.489	8.77270738114658e-24
EIF3M	MTMR2	0.479	9.00506444676297e-23
EIF3M	DNTTIP1	0.522	1.7206475435623e-27
EIF3M	FBXO5	0.359	8.29031106421407e-13
EIF3M	NRBP1	0.472	3.92611369478673e-22
EIF3M	EXOSC10	0.45	5.83228224942663e-20
EIF3M	URM1	0.433	1.75014208220927e-18
EIF3M	MRPL22	0.453	2.84498535036373e-20
EIF3M	MEX3A	0.358	1.01378450512865e-12
EIF3M	FAM89B	0.453	3.13544801842337e-20
EIF3M	EHMT2	0.464	2.44531959986532e-21
EIF3M	LRRC61	0.381	2.30731942124069e-14
EIF3M	ARL14EP	0.474	2.72363849970431e-22
EIF3M	PRKCD	0.364	4.2455750663679e-13
EIF3M	ACTG1	0.403	5.14457126508941e-16
EIF3M	STARD3NL	0.521	2.58230177938803e-27
EIF3M	HMBS	0.492	3.67375205700782e-24
EIF3M	MED25	0.37	1.52530521476562e-13
EIF3M	SVBP	0.415	5.93136317108321e-17
EIF3M	HNRNPDL	0.441	3.23308734746031e-19
EIF3M	DDX27	0.562	2.11247119984818e-32
EIF3M	COA1	0.424	1.07850246338047e-17
EIF3M	MIIP	0.412	1.05642339876506e-16
EIF3M	CCDC112	0.38	2.785837661012e-14
EIF3M	RPL23AP82	0.473	3.15613469890922e-22
EIF3M	RPS27A	0.466	1.5366115884996e-21
EIF3M	PPP2CA	0.469	8.93903930179444e-22
EIF3M	RPL23AP7	0.412	9.99253271554303e-17
EIF3M	MAGED2	0.377	4.91291551879089e-14
EIF3M	SS18L2	0.377	5.0721198003635e-14
EIF3M	PPP1R37	0.407	2.69976027665099e-16
EIF3M	SPINDOC	0.531	1.43548794396169e-28
EIF3M	PSMD2	0.379	3.75465512013737e-14
EIF3M	HSP90AB1	0.462	3.89868916017382e-21
EIF3M	ARAP1	0.355	1.68777197526424e-12
EIF3M	BACE1-AS	0.45	5.50287374673029e-20
EIF3M	WRAP53	0.368	2.19090809068322e-13
EIF3M	RTN4IP1	0.385	1.36047704701333e-14
EIF3M	CNOT3	0.371	1.19895132087267e-13
EIF3M	MRPS21	0.377	5.18459048150467e-14
EIF3M	ATP6V1F	0.417	4.10441974379551e-17
EIF3M	KIF23	0.402	6.67256061286373e-16
EIF3M	MELK	0.421	2.02487723410854e-17
EIF3M	PSMC6	0.358	9.63274648016927e-13
EIF3M	RPL14	0.433	1.68879713367081e-18
EIF3M	SF3B2	0.576	2.38068522325569e-34
EIF3M	SNRPD3	0.442	2.75372080286646e-19
EIF3M	RNF214	0.403	5.21436181601935e-16
EIF3M	LIMS1	0.385	1.23490940601471e-14
EIF3M	HPX	-0.373	9.54400609878585e-14
EIF3M	MFSD5	0.386	1.04278377827073e-14
EIF3M	NCOA5	0.378	4.28351059799993e-14
EIF3M	GTF3C2	0.408	1.96951290898373e-16
EIF3M	TPGS2	0.382	1.92680751295375e-14
EIF3M	AC004816.1	0.508	7.89484737146308e-26
EIF3M	TEAD2	0.376	5.86871157332936e-14
EIF3M	KIF15	0.387	9.10270728700722e-15
EIF3M	YBX1	0.611	1.44371650609783e-39
EIF3M	RAD54L	0.392	4.04665964386055e-15
EIF3M	CHST10	0.355	1.51365674772934e-12
EIF3M	RPS2	0.488	1.09213517167899e-23
EIF3M	COPB1	0.426	6.49035362864651e-18
EIF3M	CD2BP2	0.442	2.88041170462738e-19
EIF3M	SERTAD3	0.417	4.03876590958163e-17
EIF3M	RPL10A	0.55	6.18819068559243e-31
EIF3M	INTS11	0.431	2.85150476212634e-18
EIF3M	PCMT1	0.352	2.40624889945716e-12
EIF3M	THYN1	0.46	6.50980662425203e-21
EIF3M	ZNF446	0.352	2.3662958449377e-12
EIF3M	DKC1	0.501	4.61202702438498e-25
EIF3M	MYBBP1A	0.423	1.36250175010956e-17
EIF3M	NSMAF	0.355	1.50084530081379e-12
EIF3M	RPS23	0.599	9.70010964468272e-38
EIF3M	NAE1	0.514	1.3534222390256e-26
EIF3M	PRAME	0.353	2.35593091437171e-12
EIF3M	C11orf74	0.603	2.26633711465446e-38
EIF3M	PBLD	-0.354	1.8769717211691e-12
EIF3M	LYAR	0.584	1.61063805468043e-35
EIF3M	EXOSC1	0.523	1.50314415981236e-27
EIF3M	RANBP1	0.573	7.00995912583625e-34
EIF3M	SMIM26	0.409	1.72867795998661e-16
EIF3M	TK1	0.369	1.74542122572443e-13
EIF3M	UBA52	0.407	2.61044792640421e-16
EIF3M	MANBAL	0.458	9.62379600007261e-21
EIF3M	RABL6	0.442	2.76079842354689e-19
EIF3M	FIBP	0.442	3.13836374155659e-19
EIF3M	MORC2	0.361	6.50442368049243e-13
EIF3M	NCK1-DT	0.461	4.96716683669535e-21
EIF3M	RPLP1	0.382	2.24342478064212e-14
EIF3M	WDR55	0.375	6.66736450033673e-14
EIF3M	AP4M1	0.43	2.94705814142361e-18
EIF3M	EXO1	0.391	4.7565815436757e-15
EIF3M	MRPL9	0.418	3.3437935961059e-17
EIF3M	SQOR	0.372	1.02787170605159e-13
EIF3M	DHX9	0.388	7.46339887918159e-15
EIF3M	EIF2S3	0.454	2.49831141627462e-20
EIF3M	SF3B6	0.555	1.63157615166152e-31
EIF3M	SCAMP3	0.415	6.36066756386662e-17
EIF3M	YBX3	0.477	1.38995453868928e-22
EIF3M	TOMM22	0.44	3.99638758667824e-19
EIF3M	SUCLG2	-0.384	1.49519115698872e-14
EIF3M	SLC25A6	0.462	4.15147244674711e-21
EIF3M	PIK3CD-AS2	0.356	1.46360591342529e-12
EIF3M	TAF11	0.37	1.5041741897901e-13
EIF3M	UBL7	0.475	1.95292745471503e-22
EIF3M	TRAF2	0.402	6.82241540642004e-16
EIF3M	MED22	0.398	1.39496039782218e-15
EIF3M	NOP10	0.382	2.22198701971401e-14
EIF3M	BRAP	0.459	7.64312802545349e-21
EIF3M	MIS18A	0.422	1.65374758648695e-17
EIF3M	PRELID1	0.489	7.57905529257042e-24
EIF3M	TRMT5	0.362	5.56202745846593e-13
EIF3M	CSTF3	0.522	1.97813007036815e-27
EIF3M	CTAG2	0.353	2.03113377557022e-12
EIF3M	MEA1	0.384	1.41546701996204e-14
EIF3M	RPS12	0.516	9.24800629513184e-27
EIF3M	ACTR8	0.487	1.25566078998045e-23
EIF3M	RPL23A	0.391	4.22358361161364e-15
EIF3M	TP53RK	0.4	9.97056410214488e-16
EIF3M	PIGU	0.473	3.68567558856084e-22
EIF3M	HDAC1	0.479	8.6143265095897e-23
EIF3M	EIF2B3	0.436	9.56959466292354e-19
EIF3M	ACTR5	0.362	5.37911490530668e-13
EIF3M	MRPS16	0.384	1.47782236184789e-14
EIF3M	SNF8	0.39	5.21639779769499e-15
EIF3M	ITGB3BP	0.469	9.02357183491716e-22
EIF3M	AMD1	0.382	2.18053286682772e-14
EIF3M	GNG5	0.387	8.79603677867269e-15
EIF3M	RPL5	0.639	4.02414990802618e-44
EIF3M	ZNF529-AS1	0.437	7.90847215191284e-19
EIF3M	CCDC22	0.383	1.73082347211274e-14
EIF3M	GPN1	0.533	8.55640406200428e-29
EIF3M	ISY1	0.495	1.6856699676198e-24
EIF3M	RPL13AP7	0.422	1.61211002209911e-17
EIF3M	LSM4	0.365	3.42501532254335e-13
EIF3M	AL035071.1	0.455	1.72114965565961e-20
EIF3M	CDKN2AIPNL	0.395	2.28688946310363e-15
EIF3M	THADA	0.382	2.13539431909354e-14
EIF3M	MUTYH	0.401	7.68451865225874e-16
EIF3M	TMEM147	0.476	1.89986704182968e-22
EIF3M	EIF1B	0.428	4.78964737099163e-18
EIF3M	CENPW	0.413	8.91539834835541e-17
EIF3M	DPF2	0.494	2.24677013607994e-24
EIF3M	ORMDL2	0.363	4.46221682744296e-13
EIF3M	MRPS23	0.52	3.14495203757185e-27
EIF3M	RBX1	0.525	7.78080185934192e-28
EIF3M	PRCC	0.37	1.55252822279631e-13
EIF3M	GAS5	0.482	4.1777677682439e-23
EIF3M	BYSL	0.536	3.76832757687552e-29
EIF3M	RPL18	0.496	1.54360311520551e-24
EIF3M	LARS	0.485	2.18098843565999e-23
EIF3M	CASP4	0.395	2.33715530764393e-15
EIF3M	EIF4A3	0.499	7.57869083462236e-25
EIF3M	WDR3	0.37	1.63069841254624e-13
EIF3M	NUDT1	0.376	5.41068708151719e-14
EIF3M	RACK1	0.617	1.50565237399935e-40
EIF3M	CWC22	0.357	1.10936431344931e-12
EIF3M	SEC61G	0.395	2.34184796811725e-15
EIF3M	NACA	0.629	1.69579336585926e-42
EIF3M	RBM19	0.412	9.97281352701648e-17
EIF3M	ANAPC7	0.524	1.13046846133994e-27
EIF3M	GGPS1	0.382	2.26358592043481e-14
EIF3M	RPS3	0.614	4.73767371451383e-40
EIF3M	XRN2	0.362	5.09133993407213e-13
EIF3M	SF3A2	0.377	4.77236884698124e-14
EIF3M	FOXK2	0.352	2.5432876278142e-12
EIF3M	CWC15	0.572	8.31679065514033e-34
EIF3M	LMNB2	0.457	1.33802225398477e-20
EIF3M	MTA3	0.454	2.20473082791316e-20
EIF3M	AURKB	0.441	3.79393311392326e-19
EIF3M	SNX3	0.366	2.79130578995544e-13
EIF3M	MAK16	0.394	2.69578592472449e-15
EIF3M	WDR77	0.591	1.94475539236588e-36
EIF3M	TIMM29	0.398	1.25765735919208e-15
EIF3M	NIFK-AS1	0.364	4.08357551859568e-13
EIF3M	CPSF3	0.533	9.09533548077099e-29
EIF3M	ZBTB12	0.444	1.81848982312069e-19
EIF3M	PNMA1	0.364	4.01452187439503e-13
EIF3M	BTBD10	0.4	8.66176714044714e-16
EIF3M	TBCB	0.456	1.4506140825753e-20
EIF3M	PFDN2	0.406	3.08586288348921e-16
EIF3M	ZMAT2	0.398	1.27521303943632e-15
EIF3M	CENPN	0.424	9.84463603548591e-18
EIF3M	DDX20	0.392	3.90178005066604e-15
EIF3M	HAUS1	0.554	1.88955546735153e-31
EIF3M	LTA4H	0.47	6.37229406190339e-22
EIF3M	PRPF19	0.629	1.59315750474686e-42
EIF3M	VPS72	0.476	1.69401039671779e-22
EIF3M	CCDC12	0.423	1.27992833811812e-17
EIF3M	HSPA14	0.377	4.80655651997045e-14
EIF3M	CD276	0.353	2.03757303933805e-12
EIF3M	PHF19	0.361	5.95866336265042e-13
EIF3M	CCDC90B	0.363	4.38398148538828e-13
EIF3M	CSNK2B	0.419	2.84271169735482e-17
EIF3M	RBM10	0.475	2.06386638336866e-22
EIF3M	MRPL1	0.384	1.39510138861904e-14
EIF3M	NME2	0.482	4.48347183982083e-23
EIF3M	SNAPC2	0.423	1.39086999184417e-17
EIF3M	MAF1	0.362	5.07696240514716e-13
EIF3M	HSPB11	0.487	1.34654755915318e-23
EIF3M	NR2C2AP	0.451	4.60309160456304e-20
EIF3M	ELP4	0.527	4.43107978600396e-28
EIF3M	DHX34	0.409	1.76211946027285e-16
EIF3M	ATRAID	0.377	5.04321404237656e-14
EIF3M	RPS2P5	0.418	3.33273072017899e-17
EIF3M	RHEBL1	0.383	1.68322759190569e-14
EIF3M	ZWINT	0.353	2.13334973046983e-12
EIF3M	FBXL19	0.375	6.77489894885894e-14
EIF3M	METTL5	0.655	4.20893576614766e-47
EIF3M	CAPRIN1	0.434	1.53169830395696e-18
EIF3M	POLE3	0.396	1.99978130374466e-15
EIF3M	IP6K2	0.381	2.57854362328677e-14
EIF3M	NUDC	0.424	1.07253342559777e-17
EIF3M	PRPF38A	0.429	4.24043941958984e-18
EIF3M	SIRT6	0.381	2.28412696951011e-14
EIF3M	LSM7	0.37	1.55659420007261e-13
EIF3M	C8orf59	0.365	3.4191088845353e-13
EIF3M	ZNF766	0.427	5.87514756758707e-18
EIF3M	AC132192.2	0.366	2.76822569613166e-13
EIF3M	TNIP2	0.374	7.86802728194915e-14
EIF3M	MAPKAPK5-AS1	0.528	3.81651487361133e-28
EIF3M	DMAP1	0.353	2.21299130796898e-12
EIF3M	CCDC127	0.402	6.4830876255518e-16
EIF3M	TOMM34	0.413	8.28391071521936e-17
EIF3M	RNF114	0.396	1.79288278346032e-15
EIF3M	ILKAP	0.511	3.35912797449585e-26
EIF3M	THAP4	0.413	8.23283309595237e-17
EIF3M	EEF1B2	0.488	9.15148897251871e-24
EIF3M	YWHAB	0.415	6.24789758802219e-17
EIF3M	PPP1CC	0.483	3.15653828088459e-23
EIF3M	AIP	0.38	3.12813552180412e-14
EIF3M	NCAPH2	0.403	5.65356448873645e-16
EIF3M	BLVRA	0.383	1.7287947308244e-14
EIF3M	FNTB	0.414	7.46950509072488e-17
EIF3M	IMPDH1	0.415	5.59072942118418e-17
EIF3M	RPN2	0.432	2.08376187213942e-18
EIF3M	GLRX3	0.561	2.51016603271826e-32
EIF3M	UTP18	0.551	5.80928506879157e-31
EIF3M	SERPINH1	0.384	1.42093340156863e-14
EIF3M	ABCF2	0.513	2.25085033443862e-26
EIF3M	RP9	0.474	2.98455392636112e-22
EIF3M	ANLN	0.355	1.60345505829251e-12
EIF3M	RPL32	0.484	2.87869705710126e-23
EIF3M	NECAP2	0.411	1.14942289632156e-16
EIF3M	NOC2L	0.511	3.55407566935115e-26
EIF3M	RPL27	0.53	2.33503374674408e-28
EIF3M	FKBP4	0.391	4.48246129293882e-15
EIF3M	PSMC3IP	0.354	1.76313251454909e-12
EIF3M	ZMYND19	0.435	1.09201287359653e-18
EIF3M	PPT1	0.445	1.64675624619219e-19
EIF3M	ZNF480	0.405	3.44419088431621e-16
EIF3M	MAGOHB	0.451	3.95778224262891e-20
EIF3M	RBP4	-0.374	7.91238901309153e-14
EIF3M	DDX55	0.43	3.2408674207591e-18
EIF3M	NAT10	0.62	6.01868866653876e-41
EIF3M	RBM14	0.462	3.79540502942091e-21
EIF3M	HNRNPLL	0.397	1.49404287170683e-15
EIF3M	SUGT1	0.43	3.0017091644508e-18
EIF3M	UBE2F	0.367	2.33358586925704e-13
EIF3M	UXS1	0.415	5.33465889149497e-17
EIF3M	ERP27	0.368	2.0566531085857e-13
EIF3M	PYM1	0.393	3.20871005445913e-15
EIF3M	DDX23	0.373	9.28119514317574e-14
EIF3M	YBX1P10	0.413	7.85568835493266e-17
EIF3M	DPH3	0.369	1.79002119642344e-13
EIF3M	TSN	0.417	3.68037007801192e-17
EIF3M	EXT2	0.366	2.92603924622147e-13
EIF3M	DUSP12	0.468	9.63568049249838e-22
EIF3M	AC099850.3	0.389	6.41711671917949e-15
EIF3M	C11orf49	0.491	5.40977699659178e-24
EIF3M	SPPL3	0.373	9.12662852363249e-14
EIF3M	KPNA4	0.357	1.19314777734984e-12
EIF3M	GEMIN8	0.379	3.27300862438422e-14
EIF3M	TMEM206	0.464	2.3609898610172e-21
EIF3M	CLIC1	0.562	1.89387462819344e-32
EIF3M	HDGFL2	0.407	2.71808891419213e-16
EIF3M	RNF216P1	0.415	5.8660879088499e-17
EIF3M	AC246787.1	0.39	5.64108469230738e-15
EIF3M	MCM3	0.39	5.29893367535937e-15
EIF3M	CKS2	0.531	1.59846988502603e-28
EIF3M	TCOF1	0.586	9.05442953297003e-36
EIF3M	NDUFB4	0.443	2.14230809892239e-19
EIF3M	PAFAH1B3	0.485	2.05376931854256e-23
EIF3M	JPT1	0.434	1.50987661037424e-18
EIF3M	DPH5	0.52	2.87778842616591e-27
EIF3M	UBE2E1	0.554	2.49323051004556e-31
EIF3M	CBX3	0.566	5.7189460940425e-33
EIF3M	B4GALT3	0.418	3.08673899236815e-17
EIF3M	FAAP24	0.587	6.74100344397559e-36
EIF3M	CARS	0.357	1.18830125012853e-12
EIF3M	MRPL33	0.437	7.48516850537467e-19
EIF3M	PSMC5	0.393	3.0854358882035e-15
EIF3M	NUTM2A-AS1	0.375	6.31120890337202e-14
EIF3M	KIAA0930	0.395	2.33483486097443e-15
EIF3M	PGAP2	0.409	1.7322136769754e-16
EIF3M	TMEM14B	0.41	1.42120419948318e-16
EIF3M	NARS	0.354	1.75462494928986e-12
EIF3M	PSMD8	0.472	4.15906572915383e-22
EIF3M	RPUSD2	0.364	3.95805739702763e-13
EIF3M	ZNF227	0.42	2.13612258477815e-17
EIF3M	EXOSC5	0.472	4.68536083121218e-22
EIF3M	CENPK	0.363	4.8936778971654e-13
EIF3M	TTC9C	0.568	2.6530764375186e-33
EIF3M	FO393411.1	0.357	1.11274128583246e-12
EIF3M	HSPA4	0.508	7.21701135514453e-26
EIF3M	PYCR2	0.377	4.51678257122273e-14
EIF3M	PAF1	0.387	8.38068666034907e-15
EIF3M	CAP1	0.427	5.53507318566907e-18
EIF3M	SYMPK	0.357	1.1571353381637e-12
EIF3M	GLYATL1	-0.376	5.61015565815096e-14
EIF3M	DCTPP1	0.478	1.17495881304011e-22
EIF3M	MAGOH	0.534	6.96761585030705e-29
EIF3M	DNAJC5	0.369	1.69833172560344e-13
EIF3M	NUP107	0.481	5.15163363698729e-23
EIF3M	RPS21	0.465	2.07181652062774e-21
EIF3M	BEND3	0.361	6.84629707583915e-13
EIF3M	LRRC59	0.379	3.53453971615969e-14
EIF3M	POLD1	0.442	2.97929726698255e-19
EIF3M	PPIH	0.595	4.25977529965856e-37
EIF3M	PSMA3	0.397	1.621234688806e-15
EIF3M	JAGN1	0.441	3.6499161155871e-19
EIF3M	MZT1	0.429	3.65021383635852e-18
EIF3M	AC024940.2	0.382	1.94649239951227e-14
EIF3M	NAT14	0.367	2.5764845894795e-13
EIF3M	ERCC8	0.388	7.721859059518e-15
EIF3M	TRMT61A	0.445	1.57570933452883e-19
EIF3M	ZNF485	0.414	6.76541146002626e-17
EIF3M	ELP6	0.393	3.45051093721455e-15
EIF3M	CEP55	0.426	7.45383209043436e-18
EIF3M	UBE2S	0.487	1.30386850724376e-23
EIF3M	ATP5MC2	0.531	1.53582848776818e-28
EIF3M	THOC6	0.363	4.52832677716298e-13
EIF3M	METTL1	0.509	5.14837487396117e-26
EIF3M	AL359921.2	0.381	2.58616412048545e-14
EIF3M	PDLIM7	0.444	1.73092086479801e-19
EIF3M	CWC27	0.661	3.98561412163978e-48
EIF3M	DSTNP2	0.398	1.36014040211595e-15
EIF3M	UBE2I	0.436	9.77123824995331e-19
EIF3M	EWSR1	0.571	1.1300586297971e-33
EIF3M	NOL11	0.465	1.95726178558691e-21
EIF3M	PPP1R7	0.39	5.35667649987844e-15
EIF3M	ARPC4	0.463	3.00207998896004e-21
EIF3M	POC1A	0.366	2.94092806056529e-13
EIF3M	CCT7	0.676	4.69919123976947e-51
EIF3M	HPF1	0.357	1.21339867352928e-12
EIF3M	AC073861.1	0.38	2.84119827489482e-14
EIF3M	GPATCH3	0.399	1.08757263355655e-15
EIF3M	PPIAP22	0.488	1.02585481819335e-23
EIF3M	KDELR1	0.418	3.34837055259782e-17
EIF3M	RPS14	0.554	2.24984743177621e-31
EIF3M	ODF2	0.461	4.6639528659272e-21
EIF3M	CEP41	0.397	1.70631745625012e-15
EIF3M	MT-ND5	-0.363	4.51450341028415e-13
EIF3M	C3orf38	0.375	7.00713996113797e-14
EIF3M	E2F6	0.449	6.25717914625981e-20
EIF3M	E2F5	0.368	1.95098249770623e-13
EIF3M	TMEM51	0.366	2.77403731679607e-13
EIF3M	NDUFS3	0.414	7.45807595632172e-17
EIF3M	TRPC4AP	0.374	7.79254089159558e-14
EIF3M	USP11	0.369	1.72007157270088e-13
EIF3M	CNOT11	0.412	9.48183370770679e-17
EIF3M	BZW2	0.611	1.41798616603262e-39
EIF3M	GSK3A	0.399	1.05788813626541e-15
EIF3M	PDCD2	0.615	3.64533794701678e-40
EIF3M	AL035461.2	0.463	3.34142785827487e-21
EIF3M	SLC39A13	0.362	5.3942269099545e-13
EIF3M	ZNF512	0.427	5.52365931437589e-18
EIF3M	DYNLRB1	0.408	2.05519992867764e-16
EIF3M	MRPL10	0.446	1.13467468654845e-19
EIF3M	PTPMT1	0.448	8.38154828291033e-20
EIF3M	ZNF473	0.424	1.1388852051889e-17
EIF3M	KIF11	0.39	5.19684296486013e-15
EIF3M	NVL	0.363	4.80082624000715e-13
EIF3M	RAB11A	0.426	7.67340465615181e-18
EIF3M	RHOA	0.413	8.6312121023703e-17
EIF3M	GMEB1	0.438	7.02812047849992e-19
EIF3M	C1orf159	0.352	2.52924368645034e-12
EIF3M	MED6	0.47	6.80944879906484e-22
EIF3M	DHX30	0.417	4.25200259879212e-17
EIF3M	RPLP2	0.514	1.52356380833256e-26
EIF3M	TTK	0.473	3.24086303918683e-22
EIF3M	DAZAP1	0.475	2.15652764863216e-22
EIF3M	TSEN2	0.46	6.95188215249769e-21
EIF3M	DBF4	0.468	9.94795103962425e-22
EIF3M	SF3A3	0.572	9.8666990930189e-34
EIF3M	ZCCHC3	0.356	1.32073837932112e-12
EIF3M	RTF2	0.427	6.38007652109069e-18
EIF3M	QARS	0.525	9.18649833874791e-28
EIF3M	PABPC1	0.397	1.43596643349626e-15
EIF3M	DARS	0.368	2.03466874331189e-13
EIF3M	PBDC1	0.442	2.58083895576953e-19
EIF3M	RNF220	0.494	2.56118647663814e-24
EIF3M	POP5	0.462	3.9760205541104e-21
EIF3M	BANF1	0.575	3.04981541047762e-34
EIF3M	TUBB	0.508	6.62132139462111e-26
EIF3M	TMEM218	0.387	8.3115909583674e-15
EIF3M	DDX31	0.489	8.09352346823676e-24
EIF3M	TUBB4B	0.389	6.64917286157884e-15
EIF3M	EDC3	0.447	1.03662093098001e-19
EIF3M	RPP30	0.534	6.99931245960325e-29
EIF3M	IER3IP1	0.439	5.37173596276793e-19
EIF3M	ORC1	0.404	4.23922896701944e-16
EIF3M	HSF1	0.406	3.36416518226359e-16
EIF3M	EIF3H	0.551	4.95627081061527e-31
EIF3M	PDCL3	0.506	1.28057098491119e-25
EIF3M	KCMF1	0.492	4.27635629194881e-24
EIF3M	SET	0.553	3.2738495717361e-31
EIF3M	RPL12	0.512	2.48691981163369e-26
EIF3M	DDX39A	0.376	5.657518877895e-14
EIF3M	DNAJC8	0.458	9.11133867308564e-21
EIF3M	LYPLA2	0.402	6.20150627871818e-16
EIF3M	EIF3D	0.682	2.49343262942571e-52
EIF3M	PIMREG	0.446	1.16429404852689e-19
EIF3M	TMEM126A	0.587	7.40872058596729e-36
EIF3M	AUP1	0.417	3.84039925536046e-17
EIF3M	PNPT1	0.369	1.88173624887292e-13
EIF3M	BUB1	0.457	1.11171707582401e-20
EIF3M	IDH3B	0.401	7.15591237710154e-16
EIF3M	MARCKSL1	0.487	1.19581711788773e-23
EIF3M	FAM118B	0.456	1.50959551177973e-20
EIF3M	RIN1	0.38	3.06264936052148e-14
EIF3M	RTRAF	0.568	2.72963601393886e-33
EIF3M	KBTBD3	0.391	4.48731308245206e-15
EIF3M	LAMTOR1	0.496	1.58502630277138e-24
EIF3M	SKP1	0.433	1.90893903619214e-18
EIF3M	CAMLG	0.39	5.46615767556489e-15
EIF3M	MLST8	0.381	2.63427917393606e-14
EIF3M	CCDC137	0.523	1.39223452757898e-27
EIF3M	TRMT6	0.576	2.60561186173783e-34
EIF3M	IMP4	0.444	1.96013079217619e-19
EIF3M	SNU13	0.58	5.74735378934896e-35
EIF3M	MRM1	0.353	2.09601282839118e-12
EIF3M	CHST12	0.466	1.76718292678602e-21
EIF3M	SPA17	0.352	2.69511455716085e-12
EIF3M	AC055822.1	0.354	1.83473751889714e-12
EIF3M	AC131235.1	0.481	5.15068249379864e-23
EIF3M	VPS54	0.363	4.49310188927488e-13
EIF3M	UTP14A	0.524	1.18006819854295e-27
EIF3M	C14orf119	0.518	4.82986422787649e-27
EIF3M	ARHGAP11A	0.355	1.51258772005259e-12
EIF3M	RPL27A	0.528	3.46552082322646e-28
EIF3M	VRK1	0.486	1.7502358226802e-23
EIF3M	AAAS	0.501	4.78664121766005e-25
EIF3M	ANKS3	0.363	4.99553603629694e-13
EIF3M	RHOG	0.539	1.50263240745391e-29
EIF3M	RABGGTB	0.523	1.59251033240254e-27
EIF3M	DLGAP4	0.37	1.52743366664378e-13
EIF3M	AL031985.3	0.377	5.14650935048365e-14
EIF3M	STK11IP	0.484	2.77282269305763e-23
EIF3M	EIF6	0.438	6.56600425447508e-19
EIF3M	RALA	0.427	5.36199641234499e-18
EIF3M	PRKAG1	0.45	5.51114683180449e-20
EIF3M	HNRNPM	0.53	1.95754188970828e-28
EIF3M	DANCR	0.373	9.16264672673097e-14
EIF3M	RNF149	0.362	5.19315894488651e-13
EIF3M	UTP20	0.352	2.42567622491976e-12
EIF3M	SMS	0.573	5.3687842888882e-34
EIF3M	MORN2	0.385	1.35681691737169e-14
EIF3M	CDK7	0.543	6.0920312587386e-30
EIF3M	TBCA	0.385	1.33325003597517e-14
EIF3M	ATP6V1E1	0.44	4.11643636199238e-19
EIF3M	IFT52	0.44	4.0845577855547e-19
EIF3M	SARS	0.358	1.00839802551742e-12
EIF3M	TDP1	0.406	2.90519400102863e-16
EIF3M	RPS27	0.419	2.99896445022253e-17
EIF3M	ILF2	0.535	4.76217008016412e-29
EIF3M	WASF1	0.356	1.43582904762617e-12
EIF3M	ANKZF1	0.365	3.62439038152739e-13
EIF3M	NPM1	0.67	6.2055590429656e-50
EIF3M	ZRSR2	0.382	2.07407151508793e-14
EIF3M	TMA16	0.373	9.2455115167138e-14
EIF3M	HCG18	0.437	7.24150571542315e-19
EIF3M	DYNC2LI1	0.359	9.11745266846794e-13
EIF3M	ABCC6	-0.421	1.77115372517258e-17
EIF3M	SNHG1	0.511	3.34457596860432e-26
EIF3M	SERGEF	0.505	1.56109951124963e-25
EIF3M	SELENOH	0.473	3.26113108348758e-22
EIF3M	PLBD1	0.464	2.57339337233148e-21
EIF3M	GLA	0.379	3.56307530347627e-14
EIF3M	SMU1	0.402	6.02022057585766e-16
EIF3M	PRMT1	0.606	7.82064204828724e-39
EIF3M	ZNRD1	0.491	5.02099068913594e-24
EIF3M	SRSF3	0.545	2.75743065481904e-30
EIF3M	NUP43	0.441	3.32254688545905e-19
EIF3M	AC027097.1	0.416	4.94747496100438e-17
EIF3M	RPL7P23	0.367	2.41533166221542e-13
EIF3M	UTP6	0.569	2.13396126683686e-33
EIF3M	EIF2B1	0.484	2.86951236664544e-23
EIF3M	POLR3F	0.41	1.40731950084964e-16
EIF3M	SYF2	0.494	2.39298305847958e-24
EIF3M	MCM7	0.364	3.69517629293222e-13
EIF3M	CFL1	0.584	2.01711583849483e-35
EIF3M	TSG101	0.627	4.3861767514481e-42
EIF3M	ATP5MG	0.488	1.01302105814214e-23
EIF3M	UFD1	0.413	8.10457643482456e-17
EIF3M	AMZ2	0.408	2.35059139529356e-16
EIF3M	RGS10	0.376	5.70875789849194e-14
EIF3M	LSM10	0.418	3.24327868511553e-17
EIF3M	XPNPEP1	0.375	6.25265957507013e-14
EIF3M	PSME3	0.398	1.29997856124551e-15
EIF3M	NAP1L1	0.664	8.45761896391819e-49
EIF3M	SNRNP70	0.37	1.49982297295232e-13
EIF3M	SCAF1	0.377	5.19864335984577e-14
EIF3M	NFKBIE	0.388	7.89415638818023e-15
EIF3M	RPL7A	0.558	6.54645973285165e-32
EIF3M	RPS18	0.514	1.57469074681459e-26
EIF3M	H2AFZ	0.463	3.09910353348123e-21
EIF3M	SH3BGRL3	0.391	4.28227053777664e-15
EIF3M	DBF4B	0.384	1.3732201818011e-14
EIF3M	DYNLL1	0.591	1.83325262048129e-36
EIF3M	AKIP1	0.398	1.36309301099489e-15
EIF3M	SND1	0.384	1.62512549364633e-14
EIF3M	RPL37	0.484	2.55613969542078e-23
EIF3M	ACTR3	0.377	5.19326811356215e-14
EIF3M	RPAP3	0.48	6.64470359039268e-23
EIF3M	TSEN15	0.364	3.81822230478097e-13
EIF3M	LRRC75A-AS1	0.351	2.83550260785569e-12
EIF3M	BCCIP	0.547	1.64716680010058e-30
EIF3M	MED8	0.476	1.55968156309947e-22
EIF3M	RALY	0.524	1.14833297181832e-27
EIF3M	AC116533.1	0.39	5.08140483838958e-15
EIF3M	NLE1	0.583	2.14971708105073e-35
EIF3M	YKT6	0.43	3.53810638922246e-18
EIF3M	ADPRHL2	0.44	3.9424406530551e-19
EIF3M	METAP2	0.419	2.8287531075589e-17
EIF3M	NUDCD1	0.462	4.35530084551909e-21
EIF3M	FADD	0.385	1.17637271469055e-14
EIF3M	FAU	0.461	4.78050506208799e-21
EIF3M	ANKRD13D	0.409	1.77556638968689e-16
EIF3M	UCK2	0.458	1.0338289760141e-20
EIF3M	SRSF2	0.425	8.2545151017113e-18
EIF3M	XRCC5	0.463	3.56030134399454e-21
EIF3M	FAM204A	0.387	9.25665368004631e-15
EIF3M	VPS33A	0.426	7.66763694117372e-18
EIF3M	WDR61	0.361	6.05817971608745e-13
EIF3M	TAMM41	0.457	1.23929193118075e-20
EIF3M	FBXO10	0.361	6.44099173213965e-13
EIF3M	RPUSD3	0.468	1.0569407291148e-21
EIF3M	HINT1	0.351	2.81937592229164e-12
EIF3M	RPS19	0.356	1.37783712740949e-12
EIF3M	ORC5	0.376	5.44619674613247e-14
EIF3M	PDCD5	0.528	3.58281457587384e-28
EIF3M	EMC8	0.435	1.26326475448583e-18
EIF3M	ZNF576	0.403	5.26194268473065e-16
EIF3M	SLC25A3	0.373	9.09999516516816e-14
EIF3M	DDX54	0.476	1.68848081082395e-22
EIF3M	NDUFS5	0.367	2.35885717779829e-13
EIF3M	EIF4B	0.381	2.37888872822029e-14
EIF3M	C15orf40	0.351	2.77030375768549e-12
EIF3M	DCAF4	0.373	9.53477307004625e-14
EIF3M	ASNA1	0.416	5.26711008941344e-17
EIF3M	IPO7	0.41	1.41025433316651e-16
EIF3M	STK25	0.408	2.11528068559061e-16
EIF3M	AC067838.1	0.395	2.22944570517328e-15
EIF3M	H2AFX	0.501	4.25880571186766e-25
EIF3M	NDUFAF4	0.395	2.33412882973321e-15
EIF3M	SNHG21	0.425	8.35358650488263e-18
EIF3M	STOML2	0.483	3.27092724946553e-23
EIF3M	TOP2B	0.354	1.8036890292682e-12
EIF3M	SMUG1	0.363	4.55807374032051e-13
EIF3M	PDAP1	0.422	1.61102791703659e-17
EIF3M	TOMM20	0.397	1.50879176620102e-15
EIF3M	TIPIN	0.441	3.20960800984529e-19
EIF3M	MRPS5	0.413	9.16211287419837e-17
EIF3M	BOP1	0.399	1.05477587374786e-15
EIF3M	PSMB1	0.358	1.02002299578392e-12
EIF3M	CYP4V2	-0.37	1.58989745531992e-13
EIF3M	TIMM8B	0.422	1.61569833046837e-17
EIF3M	RPS13	0.721	5.34404912913811e-61
EIF3M	RPL29	0.409	1.85606161511971e-16
EIF3M	KIF9	0.428	4.49503937323344e-18
EIF3M	KHDRBS1	0.562	1.83669646819828e-32
EIF3M	CCDC77	0.488	1.09958525471553e-23
EIF3M	RNASEH1-AS1	0.372	1.02565719854741e-13
EIF3M	RPL35A	0.55	7.01059609147824e-31
EIF3M	PLG	-0.37	1.55907136964357e-13
EIF3M	TRIM28	0.609	2.6448587269517e-39
EIF3M	IVD	-0.381	2.31320683624163e-14
EIF3M	AP4B1	0.373	8.80120888186397e-14
EIF3M	LAMTOR5	0.482	4.44818024756449e-23
EIF3M	TRMT1	0.474	2.47548538668275e-22
EIF3M	CSNK1E	0.351	3.16552888519382e-12
EIF3M	ORC4	0.377	5.10965184915273e-14
EIF3M	WDR62	0.361	6.85678948009822e-13
EIF3M	ARMC10	0.352	2.70905133562967e-12
EIF3M	RBFA	0.364	3.90880857749686e-13
EIF3M	ACTR6	0.399	1.0067914081229e-15
EIF3M	SMIM30	0.374	8.52270348213371e-14
EIF3M	COIL	0.367	2.27597371810599e-13
EIF3M	MIEN1	0.356	1.41858631888552e-12
EIF3M	TMEM258	0.528	3.27041761613998e-28
EIF3M	HDGF	0.392	3.94631631836511e-15
EIF3M	AC026271.1	0.493	2.87860119872499e-24
EIF3M	HRAS	0.444	2.00974974304335e-19
EIF3M	GRK6	0.504	2.20665198736751e-25
EIF3M	LYRM4	0.552	4.41699623028215e-31
EIF3M	BMS1	0.464	2.84874404386479e-21
EIF3M	VPS37C	0.435	1.09204572944393e-18
EIF3M	C6orf48	0.41	1.37247107901696e-16
EIF3M	RPL22	0.589	2.98153765163675e-36
EIF3M	ZNF428	0.378	4.16727312602876e-14
EIF3M	RPS17	0.443	2.52279032971566e-19
EIF3M	P3H1	0.476	1.75164339382802e-22
EIF3M	RAD51	0.476	1.70814780794604e-22
EIF3M	C2orf68	0.356	1.34404455632256e-12
EIF3M	QRSL1	0.405	3.90352201508152e-16
EIF3M	PTMA	0.447	9.12313306206784e-20
EIF3M	RRP36	0.501	4.08067475916564e-25
EIF3M	ACP1	0.374	8.41715301529299e-14
EIF3M	KRT10	0.381	2.61849341863851e-14
EIF3M	SZRD1	0.364	4.08844679658215e-13
EIF3M	RCN2	0.372	1.10180872946877e-13
EIF3M	HMGN1	0.36	7.16333510555174e-13
EIF3M	RPS23P8	0.413	8.17680546146218e-17
EIF3M	NCBP2	0.511	3.43140165262199e-26
EIF3M	CD320	0.438	6.82739616077819e-19
EIF3M	WDR12	0.497	1.23319360302984e-24
EIF3M	NKAPD1	0.395	2.10437571519734e-15
EIF3M	CCDC9	0.379	3.66855746383212e-14
EIF3M	PRIM1	0.395	2.35037351971271e-15
EIF3M	IFNGR2	0.428	5.1383249589319e-18
EIF3M	PPP1R14BP3	0.406	3.01058958937923e-16
EIF3M	ATAT1	0.356	1.42791254533474e-12
EIF3M	GPATCH1	0.397	1.59662600822026e-15
EIF3M	RPS5	0.507	8.34470881161597e-26
EIF3M	RIOK2	0.461	5.27926549396864e-21
EIF3M	EEF1A1P9	0.404	4.22052492419892e-16
EIF3M	WDR46	0.561	2.30663305173537e-32
EIF3M	EBNA1BP2	0.421	1.77047936638421e-17
EIF3M	WDR43	0.424	1.06406252747807e-17
EIF3M	COPZ1	0.519	4.09415107292437e-27
EIF3M	SNRPGP2	0.525	8.46202551720198e-28
EIF3M	POLR1C	0.528	3.29182403200027e-28
EIF3M	PSENEN	0.406	3.21225886954269e-16
EIF3M	NEPRO	0.416	4.66210080543711e-17
EIF3M	NUTF2	0.553	3.20626574358555e-31
EIF3M	CCDC124	0.353	2.08096027595267e-12
EIF3M	CCDC86	0.633	3.21531701068984e-43
EIF3M	EIF2B2	0.463	3.37037170613459e-21
EIF3M	SNHG20	0.429	3.93846626127945e-18
EIF3M	ERCC2	0.404	4.53241469883108e-16
EIF3M	MARCKS	0.473	3.07369266338504e-22
EIF3M	RBM4B	0.389	6.69096058965679e-15
EIF3M	ATXN10	0.381	2.48554653665417e-14
EIF3M	SFSWAP	0.39	5.4040891216205e-15
EIF3M	TMEM120B	0.396	2.01264078509948e-15
EIF3M	FANCF	0.466	1.60691828276235e-21
EIF3M	CNBP	0.354	1.86694225739232e-12
EIF3M	DEAF1	0.476	1.69833021745104e-22
EIF3M	SMARCC1	0.43	3.0104304180056e-18
EIF3M	MTHFD1L	0.514	1.65666178204605e-26
EIF3M	GNPAT	0.354	1.87906283903877e-12
EIF3M	PHF5A	0.539	1.83547914377692e-29
EIF3M	HNRNPA0	0.443	2.27249434207885e-19
EIF3M	C6	-0.371	1.38254496952295e-13
EIF3M	TRAPPC2B	0.432	2.16249550336682e-18
EIF3M	RPL30	0.394	2.61610178248354e-15
EIF3M	RAB13	0.387	8.97813963135281e-15
EIF3M	DYNC1LI1	0.559	4.74996471413735e-32
EIF3M	GDI2	0.385	1.21467831301875e-14
EIF3M	NGDN	0.442	2.69226619861718e-19
EIF3M	TRAPPC3	0.453	2.70476236732901e-20
EIF3M	ARPC5L	0.442	2.70523048235047e-19
EIF3M	NCAPG	0.445	1.40644968867442e-19
EIF3M	MCM10	0.393	2.90342557961104e-15
EIF3M	RPLP0	0.52	2.8036929205886e-27
EIF3M	BLOC1S3	0.426	7.36018664948053e-18
EIF3M	PUS7	0.421	1.85916416484858e-17
EIF3M	EIF2B5	0.545	2.87885542240053e-30
EIF3M	YWHAE	0.393	3.07836696363952e-15
EIF3M	ZFAS1	0.514	1.3761313123967e-26
EIF3M	SNRPF	0.523	1.24073691130046e-27
EIF3M	LINC00662	0.41	1.43169579360329e-16
EIF3M	RPS15	0.366	2.90374899443065e-13
EIF3M	AC020915.3	0.407	2.79206714103046e-16
EIF3M	COPS7B	0.425	8.12668494163075e-18
EIF3M	C5orf30	0.373	8.92531182570166e-14
EIF3M	PTRH2	0.466	1.79316005795224e-21
EIF3M	POLE4	0.427	5.56262166651044e-18
EIF3M	EIPR1	0.479	8.7604635093084e-23
EIF3M	NUFIP1	0.426	6.58159031453183e-18
EIF3M	C11orf58	0.417	3.65948231139692e-17
EIF3M	GEMIN2	0.484	2.51767861729102e-23
EIF3M	CLTA	0.56	3.1547724949441e-32
EIF3M	RCC2	0.487	1.30328026396245e-23
EIF3M	APIP	0.435	1.2037039951786e-18
EIF3M	SNRPEP2	0.526	6.41546757031583e-28
EIF3M	RASSF7	0.358	1.07344289213274e-12
EIF3M	SHCBP1	0.358	1.02826279055682e-12
EIF3M	RP9P	0.429	4.22040480044175e-18
EIF3M	HNRNPA1	0.578	1.36995167913429e-34
EIF3M	CAPNS1	0.365	3.34147076340369e-13
EIF3M	CCNB1	0.618	1.06843527353853e-40
EIF3M	UBL5	0.353	2.08662637260321e-12
EIF3M	SNX5	0.476	1.63999418107752e-22
EIF3M	DPH7	0.435	1.29653030869134e-18
EIF3M	ACTB	0.411	1.14955799647912e-16
EIF3M	PSMG1	0.475	2.12151069822358e-22
EIF3M	MBOAT7	0.382	1.92505625468847e-14
EIF3M	RPL24P2	0.429	3.86714948891356e-18
EIF3M	IQCB1	0.401	7.93899251733267e-16
EIF3M	AL080317.1	0.375	6.76735310614076e-14
EIF3M	CBX1	0.39	5.18574893539487e-15
EIF3M	CYP4F3	-0.377	4.56531878694898e-14
EIF3M	FANCG	0.457	1.25949405344071e-20
EIF3M	AC084824.1	0.4	9.02336586319929e-16
EIF3M	PSMB2	0.411	1.17595210998361e-16
EIF3M	KDM1A	0.591	1.49388322173951e-36
EIF3M	RNF34	0.419	2.60035992396076e-17
EIF3M	TMEM126B	0.401	7.36925685347141e-16
EIF3M	DTNB	0.427	6.18910128394013e-18
EIF3M	UBXN1	0.582	3.91611138621155e-35
EIF3M	ALDOA	0.404	4.47573087690696e-16
EIF3M	PSPC1	0.388	7.11310824563848e-15
EIF3M	INTS8	0.411	1.16678038928546e-16
EIF3M	GRPEL2	0.388	7.61016091274103e-15
EIF3M	MNAT1	0.405	3.39872168570001e-16
EIF3M	CCZ1	0.421	1.80202885642698e-17
EIF3M	NFU1	0.488	1.1319233765484e-23
EIF3M	HNRNPH3	0.389	6.02758500917269e-15
EIF3M	C1orf216	0.376	5.49538712340396e-14
EIF3M	ELOF1	0.398	1.41105440574318e-15
EIF3M	CCNB2	0.505	1.68843477788255e-25
EIF3M	RRP7BP	0.378	4.28791295089205e-14
EIF3M	LIPT2	0.381	2.5688726722523e-14
EIF3M	MED15	0.393	2.98592220496098e-15
EIF3M	HSPBP1	0.408	2.15032620916976e-16
EIF3M	LAMP5	0.372	1.11707667122604e-13
EIF3M	ZNF143	0.363	4.84919342398762e-13
EIF3M	VPS37B	0.375	7.20823324401868e-14
EIF3M	USP5	0.352	2.56947851247865e-12
EIF3M	CCT8	0.611	1.35072035007069e-39
EIF3M	METTL9	0.38	2.86321649717489e-14
EIF3M	GPRC5D-AS1	0.367	2.32881951859356e-13
EIF3M	LIMD2	0.387	9.50951754235325e-15
EIF3M	SMIM20	0.388	7.8223212203958e-15
EIF3M	GATC	0.384	1.37931004566971e-14
EIF3M	ACBD6	0.409	1.95013518620446e-16
EIF3M	XRCC4	0.482	4.2591854118031e-23
EIF3M	FAM189B	0.365	3.2760963796515e-13
EIF3M	UBE2N	0.46	6.32360232432647e-21
EIF3M	MBD2	0.444	2.02634293057752e-19
EIF3M	PGD	0.392	3.89880005550312e-15
EIF3M	BRK1	0.535	5.82931207920839e-29
EIF3M	ZNHIT6	0.466	1.49208467743902e-21
EIF3M	DPCD	0.454	2.15014160108064e-20
EIF3M	METTL3	0.38	2.9218292784964e-14
EIF3M	DDX18	0.392	3.61694201442446e-15
EIF3M	DLGAP5	0.486	1.69089399398975e-23
EIF3M	EIF1AD	0.537	2.82672792042729e-29
EIF3M	WDR75	0.571	1.32530972133327e-33
EIF3M	CENPJ	0.357	1.22682208532496e-12
EIF3M	CTU1	0.418	3.10267482619195e-17
EIF3M	PRDX1	0.397	1.44594194901005e-15
EIF3M	DHX57	0.445	1.52073294694263e-19
EIF3M	G6PD	0.414	7.69685452168564e-17
EIF3M	IGBP1	0.49	6.64612469031399e-24
EIF3M	AL049873.1	0.352	2.56008477850908e-12
EIF3M	UBE2D2	0.542	6.66122067280211e-30
EIF3M	BAX	0.398	1.20378234533869e-15
EIF3M	CCNF	0.356	1.44616051180529e-12
EIF3M	FBXW9	0.491	5.08785475621609e-24
EIF3M	TRAPPC4	0.465	1.95872378319122e-21
EIF3M	PSMA5	0.47	7.5464099162246e-22
EIF3M	DRG1	0.624	1.01629260366968e-41
EIF3M	MTMR14	0.443	2.33724120492797e-19
EIF3M	SUPT5H	0.417	3.89428902883505e-17
EIF3M	DENR	0.513	1.85044252790757e-26
EIF3M	ITPA	0.512	2.27787319965469e-26
EIF3M	ZC3HC1	0.389	6.81864642014083e-15
EIF3M	ZBTB17	0.437	8.47923412843197e-19
EIF3M	PSMD9	0.364	3.71123659544934e-13
EIF3M	NOSIP	0.4	8.51174877647795e-16
EIF3M	DAD1	0.419	3.00136782847049e-17
EIF3M	PRR13	0.413	8.84097189746581e-17
EIF3M	CHCHD2	0.453	2.57690967645161e-20
EIF3M	TRIP4	0.477	1.27923304716818e-22
EIF3M	RPS10	0.506	1.2333103043623e-25
EIF3M	CDK16	0.371	1.27449481939583e-13
EIF3M	CNPY4	0.364	4.10980110885964e-13
EIF3M	ZBED5	0.387	8.73694808967641e-15
EIF3M	MUS81	0.383	1.80897921967743e-14
EIF3M	RPL24P4	0.449	6.39277684277406e-20
EIF3M	AL009174.1	0.376	6.06083262471393e-14
EIF3M	RAB35	0.389	6.55101806078924e-15
EIF3M	PDSS1	0.353	2.21836086422359e-12
EIF3M	ORMDL1	0.367	2.30923982590102e-13
EIF3M	VPS33B	0.412	1.06854114064457e-16
EIF3M	ACTL6A	0.462	4.28475921325395e-21
EIF3M	NCL	0.597	2.04141152008974e-37
EIF3M	GART	0.415	6.16501665249105e-17
EIF3M	AFM	-0.357	1.13317473678241e-12
EIF3M	SSRP1	0.612	1.06776603927229e-39
EIF3M	POLR1D	0.452	3.71412671237328e-20
EIF3M	TTC1	0.49	6.15104223637822e-24
EIF3M	IMMP1L	0.573	6.39769883501536e-34
EIF3M	SNX11	0.37	1.55123642955475e-13
EIF3M	HJURP	0.428	4.61053310774915e-18
EIF3M	C12orf73	0.455	1.74460752890819e-20
EIF3M	CKLF	0.451	3.98208448710273e-20
EIF3M	C17orf53	0.362	5.4590609989962e-13
EIF3M	TSSC4	0.478	1.06343443220098e-22
EIF3M	SGO1	0.405	3.86486872425873e-16
EIF3M	MXD3	0.372	1.04816674208351e-13
EIF3M	ZBTB11-AS1	0.367	2.52421627352966e-13
EIF3M	RPL15P3	0.448	7.58300124185717e-20
EIF3M	HAUS8	0.536	3.47298329924743e-29
EIF3M	HSPE1	0.378	3.99002599028048e-14
EIF3M	SLC35B2	0.353	2.13420198937554e-12
EIF3M	RFXAP	0.377	5.11063350925248e-14
EIF3M	NOL7	0.546	2.27471065699978e-30
EIF3M	TAF10	0.475	2.41752385506944e-22
EIF3M	SUV39H2	0.481	5.15463251670619e-23
EIF3M	POLR2G	0.629	1.69664564614019e-42
EIF3M	BRD9	0.427	5.42894076007015e-18
EIF3M	BRMS1	0.505	1.606109505912e-25
EIF3M	FUS	0.416	4.77972390217326e-17
EIF3M	EEF1A1	0.453	2.6474794425782e-20
EIF3M	CYTH2	0.447	9.3066963483408e-20
EIF3M	CENPO	0.41	1.52160982916539e-16
EIF3M	AC141557.1	0.373	8.59510685917302e-14
EIF3M	KMT5A	0.428	4.89663501449397e-18
EIF3M	NRF1	0.393	3.17219788144105e-15
EIF3M	MFAP1	0.454	2.46248002290329e-20
EIF3M	MAN1B1	0.363	4.61763278188164e-13
EIF3M	PTRHD1	0.432	1.97406203230171e-18
EIF3M	CDC26	0.42	2.2532241469231e-17
EIF3M	HNRNPU	0.496	1.58209638918168e-24
EIF3M	SNRNP40	0.573	5.64808897875209e-34
EIF3M	IPO4	0.534	7.28945312848708e-29
EIF3M	RBPJ	0.351	2.88507697665817e-12
EIF3M	TAF1D	0.554	2.26109139324911e-31
EIF3M	MTCH1	0.383	1.69700660821824e-14
EIF3M	CDC45	0.484	2.42762290746837e-23
EIF3M	ZNF296	0.453	2.57045023240954e-20
EIF3M	GEMIN7	0.487	1.24930096980593e-23
EIF3M	MCM4	0.385	1.17502936516176e-14
EIF3M	CDT1	0.372	1.08810662305095e-13
EIF3M	RIC8A	0.494	2.40364590663513e-24
EIF3M	AC073611.1	0.465	2.28973980865831e-21
EIF3M	PROZ	-0.372	1.10596544331704e-13
EIF3M	XRCC1	0.49	6.69559886929774e-24
EIF3M	PPIL1	0.5	5.6642858969299e-25
EIF3M	CETN3	0.392	4.08757058773624e-15
EIF3M	REXO4	0.468	1.03241773186899e-21
EIF3M	CSK	0.367	2.63000061387791e-13
EIF3M	SRPRB	0.429	3.82861661080829e-18
EIF3M	CEP164	0.372	1.0808591229205e-13
EIF3M	SMARCB1	0.511	3.36929392570368e-26
EIF3M	RPL22P1	0.449	6.87800547486547e-20
EIF3M	NIF3L1	0.458	9.96948418584559e-21
EIF3M	FEN1	0.428	5.0284529171212e-18
EIF3M	CREB3	0.358	9.99793990008451e-13
EIF3M	TXNL4A	0.459	8.08699139149112e-21
EIF3M	QPCTL	0.371	1.23362978570068e-13
EIF3M	NUMBL	0.42	2.17071637426369e-17
EIF3M	EID2B	0.366	3.04495666945553e-13
EIF3M	LCMT1	0.528	3.51367527163324e-28
EIF3M	C1QBP	0.442	2.95202125518478e-19
EIF3M	EIF5A	0.424	1.03100538207212e-17
EIF3M	NSUN4	0.361	6.25519770007231e-13
EIF3M	HARS	0.509	5.41336018573248e-26
EIF3M	NRAV	0.385	1.2975351816853e-14
EIF3M	EZH2	0.377	5.1136942299914e-14
EIF3M	GTF2F1	0.461	5.38195758925447e-21
EIF3M	NUP37	0.628	2.91747452839889e-42
EIF3M	ETFDH	-0.395	2.10282107603824e-15
EIF3M	PRMT2	0.377	4.56212514131693e-14
EIF3M	RANGAP1	0.371	1.28947399669155e-13
EIF3M	GYG1	0.486	1.76685070112501e-23
EIF3M	NDC1	0.4	9.08217574700428e-16
EIF3M	RPS29	0.358	9.96745195565045e-13
EIF3M	FARSB	0.653	1.25981025413966e-46
EIF3M	C18orf21	0.68	5.6803619631043e-52
EIF3M	ACSM2A	-0.44	4.08269681570276e-19
EIF3M	CFAP36	0.422	1.51469526935552e-17
EIF3M	ZUP1	0.354	1.85611077782744e-12
EIF3M	FRG1	0.351	2.84967823344974e-12
EIF3M	SNHG10	0.354	2.01472498518153e-12
EIF3M	IFT57	0.398	1.27830331895466e-15
EIF3M	APTX	0.387	9.39977442055315e-15
EIF3M	DPAGT1	0.392	4.03303052319125e-15
EIF3M	EIF3M	1	0
EIF3M	HM13	0.45	5.30436610056067e-20
EIF3M	RUFY1	0.383	1.89657697795686e-14
EIF3M	PXN-AS1	0.395	2.2589736746032e-15
EIF3M	RPS7P11	0.37	1.61864691409799e-13
EIF3M	PPP4C	0.413	7.90070103961717e-17
EIF3M	VOPP1	0.368	2.22067157076793e-13
EIF3M	RPL23	0.563	1.50808235925267e-32
EIF3M	C2orf76	0.418	3.12914983358527e-17
EIF3M	RPL3	0.476	1.77175726965531e-22
EIF3M	NKIRAS2	0.351	3.04964766657981e-12
EIF3M	TATDN1	0.509	5.3251838306091e-26
EIF3M	ZNF408	0.477	1.34504857344493e-22
EIF3M	PTDSS2	0.506	1.09226965892197e-25
EIF3M	CSE1L	0.59	2.16800483564139e-36
EIF3M	MFF	0.416	4.8223929152368e-17
EIF3M	RNF145	0.365	3.34927355404636e-13
EIF3M	DSCC1	0.541	1.02719894219958e-29
EIF3M	PDCD2L	0.565	7.94122980489888e-33
EIF3M	GTPBP4	0.464	2.41021799826371e-21
EIF3M	HSPA8	0.417	4.04135821283107e-17
EIF3M	SUB1	0.366	2.77061483119644e-13
EIF3M	ACSL1	-0.358	9.92312194824485e-13
EIF3M	TBP	0.399	1.02475962475215e-15
EIF3M	FUBP1	0.381	2.33556592937783e-14
EIF3M	NOP58	0.629	1.7281476935881e-42
EIF3M	ATP1B3	0.467	1.34202396237233e-21
EIF3M	TUBD1	0.372	1.0767784567938e-13
EIF3M	GMPS	0.425	8.91332513435615e-18
EIF3M	FRA10AC1	0.367	2.40452531133251e-13
EIF3M	C5orf34	0.43	3.55086170227178e-18
EIF3M	SSSCA1	0.439	4.90479362663423e-19
EIF3M	TSEN54	0.377	4.71482203638773e-14
EIF3M	PABPN1	0.39	4.94701094711787e-15
EIF3M	METTL18	0.399	1.12932215706252e-15
EIF3M	RBM8A	0.397	1.60738873021583e-15
EIF3M	TRMT2A	0.351	3.09392806496766e-12
EIF3M	PSRC1	0.449	6.10664142094408e-20
EIF3M	TMEM60	0.38	3.06646275526211e-14
EIF3M	SSR2	0.396	1.89469092519548e-15
EIF3M	MKKS	0.371	1.3459097877422e-13
EIF3M	PRPF31	0.392	3.8473178388324e-15
EIF3M	MRTO4	0.606	1.07469472531534e-38
EIF3M	RPL6P27	0.366	2.68405772504285e-13
EIF3M	TCF3	0.428	5.08583879234717e-18
EIF3M	COA6	0.386	1.0979571261222e-14
EIF3M	AL031727.1	0.437	7.86681769315458e-19
EIF3M	UBE2L3	0.492	3.48154360435073e-24
EIF3M	CCAR2	0.414	7.20713827887702e-17
EIF3M	PGS1	0.411	1.18614013651727e-16
EIF3M	KARS	0.602	3.26263552848556e-38
EIF3M	NOL12	0.353	2.03912395996069e-12
EIF3M	CCT2	0.648	7.36757066779098e-46
EIF3M	CSNK2A1	0.427	6.04639097162161e-18
EIF3M	DDX51	0.432	2.00262610923861e-18
EIF3M	ZNF226	0.463	3.54952940330571e-21
EIF3M	C7orf26	0.384	1.58124480299496e-14
EIF3M	RANBP3	0.367	2.31558136219297e-13
EIF3M	NOL10	0.463	3.56211416583064e-21
EIF3M	SSB	0.618	1.14179339204095e-40
EIF3M	ETV5	0.356	1.45253814965643e-12
EIF3M	CPSF6	0.412	9.56676378633665e-17
EIF3M	PRR11	0.464	2.37653894039966e-21
EIF3M	UBE2J2	0.459	6.98343926781355e-21
EIF3M	SF3B5	0.359	8.14019978646991e-13
EIF3M	GLMN	0.516	9.14275294355048e-27
EIF3M	ELOVL1	0.406	2.8587936138226e-16
EIF3M	TSACC	0.358	9.40776101314999e-13
EIF3M	FANCI	0.357	1.16857104464799e-12
EIF3M	CHD4	0.385	1.21074677336302e-14
EIF3M	GPATCH4	0.458	8.90405346523207e-21
EIF3M	NONO	0.4	9.47916099361898e-16
EIF3M	RPL7	0.427	5.50015419059218e-18
EIF3M	PIGT	0.383	1.77501397515562e-14
EIF3M	TBPL1	0.424	1.09653021044293e-17
EIF3M	BRAT1	0.384	1.4329015996983e-14
EIF3M	F11	-0.37	1.60207032576309e-13
EIF3M	PTGES3	0.487	1.33997985186292e-23
EIF3M	MORF4L1	0.461	4.85766314494556e-21
EIF3M	SFPQ	0.522	1.81361426063014e-27
EIF3M	AGXT	-0.355	1.66812925519913e-12
EIF3M	APOPT1	0.429	4.08590242256673e-18
EIF3M	ZWILCH	0.395	2.2689555627148e-15
EIF3M	CD63	0.367	2.3332907250037e-13
EIF3M	P2RY11	0.394	2.77557841600073e-15
EIF3M	DCTN2	0.41	1.36952854904764e-16
EIF3M	DCUN1D5	0.704	3.51041917522074e-57
EIF3M	RRP9	0.606	1.07033886763432e-38
EIF3M	POLR2D	0.414	7.55548756978585e-17
EIF3M	YIPF5	0.372	1.16341703946734e-13
EIF3M	RPS3A	0.483	3.59371158369696e-23
EIF3M	SLC1A5	0.442	2.61170460063062e-19
EIF3M	BUD13	0.469	9.29248584784643e-22
EIF3M	LSM5	0.372	1.1708652489125e-13
EIF3M	RNH1	0.52	3.17098577761957e-27
EIF3M	ALDH8A1	-0.383	1.7594202440045e-14
EIF3M	ANKLE2	0.379	3.49465435228725e-14
EIF3M	NUP93	0.53	1.86642679645658e-28
EIF3M	SMARCAL1	0.414	7.11677038793778e-17
EIF3M	CLNS1A	0.501	4.42961537727316e-25
EIF3M	PUSL1	0.36	6.92953823809913e-13
EIF3M	METTL6	0.504	1.94990841203075e-25
EIF3M	NUP35	0.474	2.50496510505714e-22
EIF3M	GNL2	0.559	4.76246123104697e-32
EIF3M	KIF18A	0.487	1.38104266010724e-23
EIF3M	RPL17P36	0.407	2.63631496270462e-16
EIF3M	POP4	0.36	7.46386793749138e-13
EIF3M	POC5	0.45	5.8801684754261e-20
EIF3M	BUB3	0.416	4.83778675706113e-17
EIF3M	PHB	0.485	2.34478164207024e-23
EIF3M	ZCRB1	0.486	1.51900152906998e-23
EIF3M	SMARCA4	0.471	5.72913701124325e-22
EIF3M	AC002398.1	0.464	2.42606369553686e-21
EIF3M	TXNDC12	0.424	1.05516053573782e-17
EIF3M	SNRPN	0.354	1.89375621007657e-12
EIF3M	CPN2	-0.354	1.85447256116473e-12
EIF3M	CDC23	0.361	6.67861741541119e-13
EIF3M	DDOST	0.456	1.62442543747007e-20
EIF3M	ERCC1	0.456	1.59709282634262e-20
EIF3M	RPS15A	0.444	1.88179716798479e-19
EIF3M	PCBP2	0.462	4.07653557484194e-21
EIF3M	MPHOSPH6	0.387	9.13060341191081e-15
EIF3M	MSH2	0.397	1.64880879461246e-15
EIF3M	PTOV1	0.362	5.0370855020282e-13
EIF3M	EIF3I	0.509	5.33874979639562e-26
EIF3M	SAAL1	0.704	4.47211928620976e-57
EIF3M	TRAIP	0.449	6.89706523243667e-20
EIF3M	SLC52A2	0.51	4.09825540403354e-26
EIF3M	SPATA5L1	0.374	8.41044034399862e-14
EIF3M	ZPR1	0.477	1.39823869846964e-22
EIF3M	STT3A	0.404	4.43701452768593e-16
EIF3M	H2AFY	0.447	9.4484746322557e-20
EIF3M	PLEKHO1	0.373	9.00250184725204e-14
EIF3M	EIF3E	0.51	3.88955853269766e-26
EIF3M	SNRPD1	0.611	1.59399252951327e-39
EIF3M	DHX37	0.531	1.4485923599715e-28
EIF3M	ASB6	0.382	1.96966256600581e-14
EIF3M	TRMU	0.515	1.08675921558285e-26
EIF3M	CNOT10	0.485	2.36121843915816e-23
EIF3M	TMEM115	0.389	6.29737217971902e-15
EIF3M	PARPBP	0.409	1.89307703133463e-16
EIF3M	CCDC59	0.561	2.6391287649615e-32
EIF3M	PDZD11	0.351	2.95983683608533e-12
EIF3M	EXOSC3	0.567	4.47070698721463e-33
EIF3M	TMEM39B	0.534	7.503143865756e-29
EIF3M	OTUB1	0.594	7.0779788790115e-37
EIF3M	CBX2	0.459	7.61306941635389e-21
EIF3M	HSBP1	0.394	2.47863050227284e-15
EIF3M	CHCHD1	0.394	2.71685328506672e-15
EIF3M	SKA3	0.442	2.65894830202823e-19
EIF3M	ACD	0.448	7.39769922754516e-20
EIF3M	BTF3	0.658	1.26834307565228e-47
EIF3M	ADSL	0.657	1.57019300032375e-47
EIF3M	MTREX	0.371	1.28343292496189e-13
EIF3M	EXOSC8	0.523	1.34053972301761e-27
EIF3M	CDK5RAP1	0.472	4.65878369553622e-22
EIF3M	CDC123	0.519	3.64298833245885e-27
EIF3M	AC084033.3	0.417	4.04282219958164e-17
EIF3M	CCT3	0.547	1.96016635768495e-30
EIF3M	HNRNPD	0.457	1.26220727909291e-20
EIF3M	RBM17	0.399	1.12395838640399e-15
EIF3M	PRKCSH	0.368	2.23247426520314e-13
EIF3M	AC107956.1	0.389	5.94165567675074e-15
EIF3M	CDCA2	0.436	8.78618835676607e-19
EIF3M	R3HDM1	0.367	2.31036589945943e-13
EIF3M	SNRPC	0.543	5.83789002115849e-30
EIF3M	RAE1	0.51	4.5031120970889e-26
EIF3M	PDCD10	0.412	1.06536287460067e-16
EIF3M	DGUOK	0.5	4.95462353734183e-25
EIF3M	TARBP2	0.435	1.18800543401928e-18
EIF3M	EEF1B2P3	0.41	1.5971379084451e-16
EIF3M	THOC3	0.452	3.52961674727592e-20
EIF3M	SMG9	0.486	1.84824511079954e-23
EIF3M	EIF3J	0.441	3.18855339865339e-19
EIF3M	MND1	0.384	1.50055220189142e-14
EIF3M	HTRA2	0.434	1.35240702240795e-18
EIF3M	AP001324.1	0.411	1.33716771381234e-16
EIF3M	ATP13A2	0.396	1.74842470804804e-15
EIF3M	TPM3	0.416	4.8694320615351e-17
EIF3M	PCNA	0.371	1.26821699591348e-13
EIF3M	SRRT	0.462	3.83867985583185e-21
EIF3M	BLM	0.359	8.94151917369459e-13
EIF3M	NELFCD	0.357	1.14487199358181e-12
EIF3M	PPME1	0.482	4.12505609095049e-23
EIF3M	PAPSS1	0.399	1.13614996870949e-15
EIF3M	TSEN34	0.447	9.78390570996591e-20
EIF3M	TRMT10C	0.473	3.62351340206653e-22
EIF3M	MITD1	0.477	1.3783785035148e-22
EIF3M	BUD31	0.464	2.49552751855197e-21
EIF3M	SLC25A14	0.372	1.09700410471809e-13
EIF3M	BTF3L4P2	0.436	9.4496207607922e-19
EIF3M	TRIT1	0.403	4.92969505120287e-16
EIF3M	MCRS1	0.535	5.54468297802831e-29
EIF3M	RTCA	0.461	4.58366838349587e-21
EIF3M	RPL36A	0.425	8.35131646392184e-18
EIF3M	CCDC138	0.407	2.55808890332536e-16
EIF3M	ARL3	0.384	1.59659508528053e-14
EIF3M	UBE2M	0.506	1.2419893436487e-25
EIF3M	SSBP1	0.643	7.44166514627711e-45
EIF3M	UNC50	0.355	1.68762416698036e-12
EIF3M	PPM1G	0.531	1.73130066088659e-28
EIF3M	SAFB2	0.435	1.10600752126988e-18
EIF3M	LENG1	0.39	5.4329832835507e-15
EIF3M	GAR1	0.558	7.56968193010542e-32
EIF3M	CKS1B	0.455	1.73606479180788e-20
EIF3M	RASSF1	0.443	2.36188945766886e-19
EIF3M	SRPK1	0.369	1.92624667355068e-13
EIF3M	GPBP1	0.367	2.3517429890832e-13
EIF3M	TEAD4	0.385	1.16493962829697e-14
EIF3M	LIMK1	0.352	2.61034549080842e-12
EIF3M	C9orf85	0.388	7.94343237896096e-15
EIF3M	ZNF202	0.446	1.24848582009381e-19
EIF3M	STMN1	0.418	3.40928336577721e-17
EIF3M	EEF1A1P5	0.378	3.92623378421675e-14
EIF3M	CCDC43	0.407	2.73736507701322e-16
EIF3M	RPL13A	0.496	1.60553062070458e-24
EIF3M	CENPM	0.409	1.7237958273843e-16
EIF3M	BLMH	0.435	1.25602040403541e-18
EIF3M	TRIM44	0.392	3.85378348096244e-15
EIF3M	MRM2	0.409	1.85215546347055e-16
EIF3M	ZCCHC17	0.543	5.49331235997074e-30
EIF3M	RAD1	0.365	3.45667676408157e-13
EIF3M	GAPDH	0.389	6.73141027071797e-15
EIF3M	RPA2	0.48	6.39886059281751e-23
EIF3M	RRP1	0.515	1.25732571346129e-26
EIF3M	WASH3P	0.369	1.79042272295174e-13
EIF3M	ZSWIM9	0.362	5.59865076313099e-13
EIF3M	SLU7	0.406	3.0704315399138e-16
EIF3M	SRM	0.51	4.46340966718737e-26
EIF3M	ANAPC13	0.419	2.64231526607656e-17
EIF3M	NDC80	0.496	1.61585555634278e-24
EIF3M	POMP	0.365	3.29631189212531e-13
EIF3M	SENP3	0.451	4.23685208781194e-20
EIF3M	NT5DC2	0.468	9.61402531794403e-22
EIF3M	PA2G4	0.595	4.20577696939764e-37
EIF3M	NSMCE2	0.383	1.67638526821788e-14
EIF3M	MRPL43	0.384	1.50427729278097e-14
EIF3M	MED30	0.38	3.11591332855428e-14
EIF3M	COX7C	0.357	1.19951477618407e-12
EIF3M	CCDC6	0.372	1.04465017878733e-13
EIF3M	PSMA7	0.394	2.57915671083224e-15
EIF3M	GEMIN5	0.409	1.69514848749188e-16
EIF3M	NCAPD2	0.44	4.08876302766662e-19
EIF3M	CHTOP	0.394	2.87682481337061e-15
EIF3M	DDX49	0.421	1.92010901578294e-17
EIF3M	TMEM138	0.353	2.14258010113906e-12
EIF3M	AAGAB	0.394	2.64939968385484e-15
EIF3M	ENO1	0.495	2.12363597308509e-24
EIF3M	MIR4435-2HG	0.377	4.994766481513e-14
EIF3M	EAF2	0.459	7.97597368852609e-21
EIF3M	NOL8	0.397	1.46848674806985e-15
EIF3M	RPL11	0.584	1.74924157322825e-35
EIF3M	TMEM216	0.519	3.72172643879475e-27
EIF3M	RBBP7	0.392	3.97929078998299e-15
EIF3M	C8A	-0.363	4.40143227838456e-13
EIF3M	PFN2	0.417	4.26477952481733e-17
EIF3M	NOLC1	0.374	8.57999492102799e-14
EIF3M	HNRNPK	0.378	4.25425899596394e-14
EIF3M	CCDC71	0.38	2.95060509254531e-14
EIF3M	CDC25A	0.435	1.16265769361664e-18
EIF3M	TBC1D22A	0.442	3.04101951189009e-19
EIF3M	SNHG12	0.435	1.1733813183424e-18
EIF3M	KPNB1	0.444	1.93260685453678e-19
EIF3M	LMNB1	0.398	1.35816331747928e-15
EIF3M	RPL21	0.405	3.55719415324664e-16
EIF3M	EDRF1	0.359	8.85925258461461e-13
EIF3M	GTF3C3	0.385	1.19324308072667e-14
EIF3M	EEF1A1P6	0.362	5.67488072738589e-13
EIF3M	NAP1L4	0.554	2.32532311985656e-31
EIF3M	LIPT1	0.401	8.15949434921956e-16
EIF3M	TROAP	0.405	3.56130257613989e-16
EIF3M	PAIP2	0.362	5.06177776386483e-13
EIF3M	SERPINA10	-0.383	1.76881058745805e-14
EIF3M	ZBTB2	0.36	6.88290435970156e-13
EIF3M	XPO5	0.483	3.60168429264905e-23
EIF3M	NPM1P27	0.572	9.69584615563713e-34
EIF3M	NCBP2-AS2	0.385	1.245423279145e-14
EIF3M	PSMD4	0.353	2.07923432196651e-12
EIF3M	BET1L	0.374	7.59997358502928e-14
EIF3M	C1orf52	0.393	3.16085970651456e-15
EIF3M	NTMT1	0.389	6.09608954630279e-15
EIF3M	THUMPD2	0.468	9.68108138894514e-22
EIF3M	CENPA	0.454	2.204988853554e-20
EIF3M	CFAP298	0.469	8.5339020550198e-22
EIF3M	MRPL11	0.496	1.38439890530673e-24
EIF3M	TRMT112	0.571	1.35844513587733e-33
EIF3M	MAD2L1	0.395	2.18657171544417e-15
EIF3M	SNRPD2	0.436	9.79816134673837e-19
EIF3M	RPS26	0.357	1.25067170292824e-12
EIF3M	ZNF16	0.363	4.60545873401206e-13
EIF3M	NIP7	0.476	1.82861174711537e-22
EIF3M	DDX10	0.597	1.88497265111135e-37
EIF3M	PSMA4	0.522	1.65609348818424e-27
EIF3M	NDUFB5	0.364	3.99176530875635e-13
EIF3M	PES1	0.627	4.04097001798975e-42
EIF3M	SREBF2-AS1	0.383	1.88386446260376e-14
EIF3M	VDAC1	0.387	8.43752301431288e-15
EIF3M	PRIM2	0.492	4.04991296484357e-24
EIF3M	ATAD3B	0.373	8.88378394063441e-14
EIF3M	MRPL18	0.372	1.1767738639025e-13
EIF3M	VPS26A	0.395	2.31213503507402e-15
EIF3M	PNO1	0.538	2.54845789418536e-29
EIF3M	MFSD10	0.361	6.84079746879646e-13
EIF3M	SNUPN	0.369	1.90101204729499e-13
EIF3M	PAFAH1B2	0.397	1.58072885750119e-15
EIF3M	NXT1	0.541	9.73369668791814e-30
EIF3M	SNX2	0.381	2.61902902873085e-14
EIF3M	SAFB	0.428	4.98007675410566e-18
EIF3M	HNRNPA2B1	0.488	9.41952578507216e-24
EIF3M	EIF2A	0.456	1.61564201835223e-20
EIF3M	AATF	0.56	3.88047192483137e-32
EIF3M	ATG101	0.411	1.24982676740413e-16
EIF3M	RPS16	0.494	2.69050929231911e-24
EIF3M	NELFE	0.458	9.23242694104787e-21
EIF3M	HINFP	0.499	7.12033005482756e-25
EIF3M	UBA2	0.472	4.03727652264118e-22
EIF3M	LINC00665	0.426	7.73354716532671e-18
EIF3M	CDCA4	0.451	4.62768100674276e-20
EIF3M	CAPN10	0.379	3.23117778342893e-14
EIF3M	TTI2	0.367	2.44005801239108e-13
EIF3M	SPDL1	0.444	1.72284100999918e-19
EIF3M	FAM110A	0.368	2.07542817775422e-13
EIF3M	PITPNA-AS1	0.365	3.28287294788577e-13
EIF3M	PRRT3-AS1	0.371	1.33016796414947e-13
EIF3M	AC083799.1	0.388	7.64825522589248e-15
EIF3M	EIF3K	0.434	1.5947107521823e-18
EIF3M	LAPTM4B	0.386	1.05630596153953e-14
EIF3M	RPL15	0.535	5.01252150846165e-29
EIF3M	SARS2	0.404	4.20417077655043e-16
EIF3M	COMMD3	0.408	2.15268414334749e-16
EIF3M	ATP6V0E1	0.4	9.98370128662546e-16
EIF3M	DROSHA	0.412	1.07221633365195e-16
EIF3M	TIMM23	0.471	5.35753238819074e-22
EIF3M	NME7	0.454	2.27583704564245e-20
EIF3M	VPS29	0.39	5.30017490657882e-15
EIF3M	BTG3	0.369	1.74460214811669e-13
EIF3M	AHSA1	0.52	3.50788981579479e-27
EIF3M	LLPH	0.57	1.60988647997043e-33
EIF3M	RPF1	0.514	1.52771519689347e-26
EIF3M	TRNT1	0.356	1.39655387858794e-12
EIF3M	UTP4	0.567	4.07220321655561e-33
EIF3M	SURF6	0.526	7.16490273205063e-28
EIF3M	CTU2	0.354	1.7762295748807e-12
EIF3M	PPP1CA	0.468	1.10755468798192e-21
EIF3M	LRPPRC	0.394	2.85522752691223e-15
EIF3M	RXYLT1	0.473	3.3022822096193e-22
EIF3M	PSMC4	0.483	3.67506911938419e-23
EIF3M	SF1	0.396	1.78450578844525e-15
EIF3M	ANXA2P2	0.379	3.62033732435014e-14
EIF3M	ZNF74	0.355	1.61131047341515e-12
EIF3M	NT5C3A	0.391	4.7791047269244e-15
EIF3M	ZNF271P	0.389	6.50571052059384e-15
EIF3M	TAF12	0.352	2.63875669069573e-12
EIF3M	ERI3	0.491	4.62955549969384e-24
EIF3M	STX3	0.367	2.60743914411799e-13
EIF3M	PANK2	0.479	8.22840308272669e-23
EIF3M	GRWD1	0.454	2.16210309654428e-20
EIF3M	UBE2MP1	0.382	2.22928493145116e-14
EIF3M	CDK4	0.439	5.54128374383905e-19
EIF3M	FKBP3	0.419	2.9126940529118e-17
EIF3M	EID2	0.388	8.15690878224619e-15
EIF3M	COPS3	0.406	2.94735590298193e-16
EIF3M	STX5	0.358	1.06445006720826e-12
EIF3M	NAGK	0.448	7.79470898774204e-20
EIF3M	TBC1D31	0.378	3.94250177417292e-14
EIF3M	RUVBL2	0.552	3.99146907853445e-31
EIF3M	CXXC1	0.441	3.572837461866e-19
EIF3M	RBM42	0.393	3.42564596244157e-15
EIF3M	SERBP1	0.474	2.64366859116848e-22
EIF3M	KIFC1	0.435	1.27668037965424e-18
EIF3M	EIF2S1	0.416	5.04339599313724e-17
EIF3M	GNAI3	0.382	2.02247451248401e-14
EIF3M	KIF2C	0.546	2.39619676871444e-30
EIF3M	CIAPIN1	0.4	8.71063369762253e-16
EIF3M	CRIPT	0.436	1.01617095147538e-18
EIF3M	PPP4R1	0.351	2.89179298573896e-12
EIF3M	ZNF526	0.432	2.10674619753525e-18
EIF3M	HIKESHI	0.594	6.50181727358664e-37
EIF3M	MCM6	0.353	2.34048020109101e-12
EIF3M	RPS6KA4	0.396	1.98433271264785e-15
EIF3M	WDR33	0.367	2.51734511992518e-13
EIF3M	DBR1	0.358	1.02752342426484e-12
EIF3M	FAM98B	0.442	2.6712659250912e-19
EIF3M	KIF4A	0.377	4.81758427177912e-14
EIF3M	SPC25	0.491	5.54317550565859e-24
EIF3M	YARS2	0.47	7.31623697915645e-22
EIF3M	TTF2	0.354	1.80404377521004e-12
EIF3M	SREK1IP1	0.353	2.04181908376452e-12
EIF3M	CSNK2A2	0.41	1.58946276034975e-16
EIF3M	MRPL47	0.573	7.0351934761258e-34
EIF3M	ACYP1	0.45	4.97569839512358e-20
EIF3M	IRGQ	0.362	5.4861394600454e-13
EIF3M	CDC37	0.483	3.15006620179567e-23
EIF3M	SRP14	0.467	1.30384211024597e-21
EIF3M	DCTN5	0.417	3.70711724146498e-17
EIF3M	RECQL4	0.351	2.85681085428912e-12
EIF3M	F9	-0.361	6.2898563918629e-13
EIF3M	ZNF622	0.445	1.62010474908769e-19
EIF3M	BRIX1	0.605	1.19521294684515e-38
EIF3M	SDHAF2	0.442	2.67977857006301e-19
EIF3M	SURF2	0.356	1.36267368662143e-12
EIF3M	SLC25A19	0.36	7.87010079189515e-13
EIF3M	TMX2	0.415	5.48012013940838e-17
EIF3M	SNRPB	0.597	2.44650624440822e-37
EIF3M	TFPT	0.393	3.12306460362429e-15
EIF3M	ABAT	-0.428	4.63593597780996e-18
EIF3M	ANP32A	0.532	1.17462347980658e-28
EIF3M	RPL39	0.414	6.44669439135504e-17
EIF3M	PKM	0.416	4.53172341685537e-17
EIF3M	CORO1C	0.367	2.60879478835751e-13
EIF3M	TXNDC9	0.486	1.52005343318863e-23
EIF3M	PSMG4	0.401	7.13226225849915e-16
EIF3M	RSL1D1	0.557	7.70332081483942e-32
EIF3M	RRM2	0.357	1.17413239529118e-12
EIF3M	DRAP1	0.449	6.48649789141105e-20
EIF3M	DUSP28	0.404	4.16609681489294e-16
EIF3M	SPSB2	0.416	5.14267853697179e-17
EIF3M	POLR3D	0.393	3.33957931971725e-15
EIF3M	CKAP4	0.374	8.56559565089818e-14
EIF3M	SIRT7	0.378	4.368192074856e-14
EIF3M	NOL9	0.411	1.30369482898249e-16
EIF3M	HMGN3	0.358	9.65810730877082e-13
EIF3M	DTYMK	0.447	9.58854876098677e-20
EIF3M	GTSE1	0.424	9.70223609130844e-18
EIF3M	KTI12	0.558	6.78588630085841e-32
EIF3M	ATG13	0.453	3.11620500433386e-20
EIF3M	MAD2L1BP	0.39	4.9439722184209e-15
EIF3M	SNHG16	0.366	3.02481720969365e-13
EIF3M	SUPT3H	0.457	1.28877346848351e-20
EIF3M	ATF4	0.4	8.8471858184429e-16
EIF3M	ARHGAP39	0.394	2.45508377711175e-15
EIF3M	RPS25	0.625	7.21158727967168e-42
EIF3M	DDX52	0.39	5.5373708857902e-15
EIF3M	PABPC4	0.536	3.48362188576734e-29
EIF3M	GYS2	-0.351	2.97239817945496e-12
EIF3M	RPS9	0.462	4.14470786591884e-21
EIF3M	KRI1	0.461	4.69486866823173e-21
EIF3M	MRPL42	0.444	1.80827647290953e-19
EIF3M	JMJD4	0.361	6.39220389329436e-13
EIF3M	IRF3	0.371	1.21976757144581e-13
EIF3M	NELFA	0.355	1.52786752721591e-12
EIF3M	CBFB	0.364	4.12037320376273e-13
EIF3M	MOB4	0.369	1.7681876089951e-13
EIF3M	RPS7P1	0.41	1.36690348301142e-16
EIF3M	AC064799.1	0.473	3.66684431581031e-22
EIF3M	PPIE	0.504	2.22725959152643e-25
EIF3M	RNASEH2B	0.495	2.07133377652482e-24
EIF3M	TTLL1	0.368	1.99920272068313e-13
EIF3M	ARPC3	0.559	5.46745093158352e-32
EIF3M	MARS	0.447	1.04168114431321e-19
EIF3M	PELP1	0.434	1.42295373484674e-18
EIF3M	CDCA8	0.441	3.75287578075387e-19
EIF3M	RFT1	0.375	6.22930297259151e-14
EIF3M	FLOT1	0.403	5.65204849173044e-16
EIF3M	RPL24P8	0.353	2.27155513642851e-12
EIF3M	DNAJC7	0.63	1.22580318940735e-42
EIF3M	NDUFA12	0.409	1.8223027848436e-16
EIF3M	FKBP1A	0.51	4.35969896366391e-26
EIF3M	CDKN3	0.428	4.34736866164654e-18
EIF3M	USP39	0.394	2.82925265101558e-15
EIF3M	EIF3G	0.474	2.51218164273544e-22
EIF3M	UXT	0.443	2.56033882083222e-19
EIF3M	TRIP10	0.399	1.1984868871697e-15
EIF3M	REEP4	0.49	7.14274066949348e-24
EIF3M	PKIB	0.363	4.70768358392019e-13
EIF3M	BTF3L4	0.501	4.31420942466151e-25
EIF3M	COMMD7	0.366	2.79488388856563e-13
EIF3M	TFAP4	0.45	5.17651140422222e-20
EIF3M	SNHG3	0.506	1.23057575408384e-25
EIF3M	HIF1AN	0.36	7.39980708331764e-13
EIF3M	MYBL2	0.405	3.40272914930471e-16
EIF3M	LTV1	0.555	1.63951301321458e-31
EIF3M	MTA2	0.493	3.44114465495145e-24
EIF3M	DCAF13	0.569	2.30239912604463e-33
EIF3M	SNW1	0.385	1.20693417200646e-14
EIF3M	GTF2A2	0.461	5.1900115062552e-21
EIF3M	RPL41	0.415	6.21735727757908e-17
EIF3M	KIF20A	0.514	1.59160113627457e-26
EIF3M	RAB30-AS1	0.423	1.21162611217038e-17
EIF3M	CENPBD1P1	0.407	2.76807172167388e-16
EIF3M	AC091133.4	0.385	1.19931277263584e-14
EIF3M	INTS4	0.475	2.31581221258856e-22
EIF3M	RNASEH2A	0.437	7.67687156822264e-19
EIF3M	TIMM9	0.614	5.83422140019132e-40
EIF3M	AC009005.1	0.355	1.52802027922818e-12
EIF3M	XRCC6	0.587	5.54550209943111e-36
EIF3M	PTOV1-AS1	0.392	3.60364892931534e-15
EIF3M	RPL28	0.387	8.26921616057192e-15
EIF3M	NASP	0.439	4.88289543634206e-19
EIF3M	CHMP4B	0.5	4.93728494794999e-25
EIF3M	TXNL1	0.463	3.22438224174176e-21
EIF3M	PPAN	0.356	1.40695145429773e-12
EIF3M	MOB2	0.502	3.56520543049218e-25
EIF3M	NIFK	0.658	1.35673474757684e-47
EIF3M	RPL4P4	0.383	1.83020999897282e-14
EIF3M	FHL3	0.484	2.37793989584821e-23
EIF3M	HNRNPAB	0.437	7.63627937556094e-19
EIF3M	PARL	0.501	4.09302704266948e-25
EIF3M	PIF1	0.368	2.0824000125123e-13
EIF3M	AC012065.5	0.426	6.76983520840929e-18
EIF3M	NOC4L	0.464	2.54788321634552e-21
EIF3M	RCE1	0.412	1.03495105228934e-16
EIF3M	TMEM234	0.481	5.92413457818181e-23
EIF3M	BIRC5	0.462	3.87968978031183e-21
EIF3M	LSM3	0.467	1.46317524741042e-21
EIF3M	PUM3	0.421	1.76763356405235e-17
EIF3M	RPP38	0.434	1.47700052884011e-18
EIF3M	EIF4EBP1	0.394	2.75246866116875e-15
EIF3M	CDK1	0.38	2.72965389299902e-14
EIF3M	ZNF343	0.354	1.82579951132668e-12
EIF3M	WDR4	0.525	8.89888258464144e-28
EIF3M	NFE2L3	0.383	1.87187696371059e-14
EIF3M	RPL8	0.367	2.39686661707798e-13
EIF3M	WASHC1	0.393	3.1078952019861e-15
EIF3M	CSTF1	0.355	1.67371388901714e-12
EIF3M	ALG8	0.364	4.26750708621483e-13
EIF3M	MCTS1	0.371	1.32580223897007e-13
EIF3M	RBMX	0.567	4.45365268858656e-33
EIF3M	GPN2	0.41	1.45478327955422e-16
EIF3M	HSD17B6	-0.441	3.7592417410214e-19
EIF3M	SNORA33	0.396	2.01951491090365e-15
EIF3M	TEX10	0.44	4.72592070677085e-19
EIF3M	GARS	0.389	6.59189423265733e-15
EIF3M	PSMD6	0.467	1.481897689097e-21
EIF3M	ANP32B	0.58	5.93374104198852e-35
EIF3M	CCDC58	0.489	7.56835092174936e-24
EIF3M	PSMC3	0.471	5.04009663485423e-22
EIF3M	DIMT1	0.506	1.17417863928611e-25
EIF3M	EIF3FP3	0.574	4.73263627694757e-34
EIF3M	RTCB	0.365	3.36015973960623e-13
EIF3M	TUBA1C	0.502	3.37118508719077e-25
EIF3M	DPY30	0.481	5.45498929697581e-23
EIF3M	VDAC2	0.468	1.09000470511695e-21
EIF3M	PAAF1	0.404	4.75484265163284e-16
EIF3M	SF3B3	0.443	2.40075411786947e-19
EIF3M	RPL7AP6	0.42	2.1065999777992e-17
EIF3M	PSMD13	0.584	1.6075091594343e-35
EIF3M	CDCA3	0.455	1.68607586400969e-20
EIF3M	ZNF346	0.493	3.0502699782466e-24
EIF3M	UBLCP1	0.396	1.73474275600626e-15
EIF3M	SRSF9	0.48	7.14026257743683e-23
EIF3M	ATG7	0.419	2.9914331128523e-17
EIF3M	DDA1	0.399	1.06133584918672e-15
EIF3M	TRIM11	0.394	2.47833390859327e-15
EIF3M	AC004453.1	0.392	3.88464643000698e-15
EIF3M	ADRM1	0.396	1.88540266883927e-15
EIF3M	TARDBP	0.578	1.24536239489909e-34
EIF3M	VARS	0.416	4.75104044095829e-17
EIF3M	RPS27AP16	0.384	1.50759953273082e-14
EIF3M	CCDC34	0.445	1.40492575354313e-19
EIF3M	FTSJ3	0.466	1.49715059390291e-21
EIF3M	RRP15	0.442	2.79888834747212e-19
EIF3M	ATIC	0.663	1.16936544589296e-48
EIF3M	PTMAP4	0.352	2.71908809159057e-12
EIF3M	SHLD1	0.395	2.29260140693107e-15
EIF3M	ENY2	0.365	3.1450981406269e-13
EIF3M	PLEKHA8P1	0.429	3.84757332615382e-18
EIF3M	FARSA	0.529	3.14315949746881e-28
EIF3M	SERPINB6	0.486	1.62190173936716e-23
EIF3M	TAF9	0.521	2.65594923627416e-27
EIF3M	EIF4E2	0.422	1.56318841637093e-17
EIF3M	PRDM4	0.353	2.09092979933211e-12
EIF3M	FAM86DP	0.411	1.26202210752957e-16
EIF3M	SYNCRIP	0.407	2.65545938520169e-16
EIF3M	PPHLN1	0.454	2.46117856915192e-20
EIF3M	AL590867.2	0.476	1.72201986473065e-22
EIF3M	RRP8	0.645	3.40128043499541e-45
EIF3M	ARHGEF39	0.403	4.93185988777653e-16
EIF3M	YWHAZ	0.398	1.32393743401969e-15
EIF3M	SNRPA	0.568	3.49904441622777e-33
EIF3M	MED19	0.632	6.64337328661453e-43
EIF3M	HDDC2	0.513	1.95091332855278e-26
EIF3M	ARFGAP1	0.435	1.21716265514661e-18
EIF3M	TCEAL9	0.359	9.29026507969725e-13
EIF3M	C20orf27	0.434	1.42173586664519e-18
EIF3M	TMED9	0.396	1.96910163119987e-15
EIF3M	SSR3	0.439	5.84522951538206e-19
EIF3M	PFDN4	0.623	1.5394662582817e-41
EIF3M	RIOK1	0.469	7.92636339208696e-22
EIF3M	RBM15B	0.374	8.22365105976111e-14
EIF3M	NABP2	0.393	3.37682664520925e-15
EIF3M	SUGP1	0.417	3.88191252702812e-17
EIF3M	CMSS1	0.619	8.02555137311742e-41
EIF3M	RPL38	0.396	1.81576744743034e-15
EIF3M	RNPS1	0.477	1.43579907179165e-22
EIF3M	FAM136A	0.44	4.49750104435919e-19
EIF3M	CCT4	0.667	2.92837425568253e-49
EIF3M	GTF3C6	0.504	2.20426635102313e-25
EIF3M	GCN1	0.355	1.59739345094475e-12
EIF3M	KXD1	0.445	1.38668260678064e-19
EIF3M	SFR1	0.37	1.58265041286966e-13
EIF3M	ZNF628	0.356	1.43812317133933e-12
EIF3M	PRPF6	0.477	1.36884335950731e-22
EIF3M	TRA2B	0.433	1.93841982683732e-18
EIF3M	SSBP4	0.373	9.36572541882855e-14
EIF3M	HAT1	0.409	1.85621158026649e-16
EIF3M	ERGIC3	0.459	7.05392213399054e-21
EIF3M	TOMM40	0.472	3.91849352834785e-22
EIF3M	ACOT9	0.443	2.48585532586595e-19
EIF3M	SRP19	0.52	2.79581728941256e-27
EIF3M	PHC2	0.366	2.85123021193137e-13
EIF3M	POLR3K	0.387	8.43326419763046e-15
EIF3M	RELA	0.375	6.72736009118683e-14
EIF3M	SMYD5	0.523	1.43335618900811e-27
EIF3M	PRR7	0.394	2.454437288526e-15
EIF3M	AC006504.8	0.43	3.16409764388504e-18
EIF3M	CORO1B	0.37	1.49582169358709e-13
EIF3M	CRNKL1	0.486	1.86095249343976e-23
EIF3M	EXOSC7	0.512	2.55996010935567e-26
EIF3M	YRDC	0.41	1.51378716376723e-16
EIF3M	EPRS	0.36	7.8698992406945e-13
EIF3M	ITGB1BP1	0.44	4.61871835684995e-19
EIF3M	RPS19BP1	0.376	5.9807546791974e-14
EIF3M	ZMAT5	0.425	9.36447376704879e-18
EIF3M	AC079250.1	0.416	5.31208426253533e-17
EIF3M	XPO6	0.36	7.03538295997027e-13
EIF3M	TTC27	0.608	4.94847160259527e-39
EIF3M	RPL13AP5	0.427	5.36701561353387e-18
EIF3M	C11orf68	0.418	3.35990268680546e-17
EIF3M	IFT20	0.374	7.78598507998844e-14
EIF3M	OST4	0.38	2.75787662114949e-14
EIF3M	ZNF239	0.393	3.07131665008322e-15
EIF3M	DDX56	0.442	2.83372058664606e-19
EIF3M	ZDHHC18	0.355	1.59897421099158e-12
EIF3M	RACGAP1	0.422	1.40046345214369e-17
EIF3M	STX6	0.362	5.23002424698594e-13
EIF3M	CYP2C8	-0.376	5.9655565232682e-14
EIF3M	ZNF581	0.542	7.0035500322879e-30
EIF3M	CTDNEP1	0.423	1.15447637848202e-17
EIF3M	IFT74	0.367	2.5320624494968e-13
EIF3M	PPP5C	0.383	1.82207962551229e-14
EIF3M	AC024293.1	0.455	1.66959139416483e-20
EIF3M	SNRPA1	0.436	1.03405935361317e-18
EIF3M	RPIA	0.472	4.41161691040756e-22
EIF3M	ATG3	0.372	1.14941813348245e-13
EIF3M	MTX2	0.396	1.81959099549886e-15
EIF3M	CAMKMT	0.401	7.8921437206031e-16
EIF3M	SSU72	0.42	2.1830383946966e-17
EIF3M	ZBTB45	0.358	9.81889335447397e-13
EIF3M	SUMO2	0.52	3.39796855310427e-27
EIF3M	FAM216A	0.39	5.05875026892198e-15
EIF3M	RPS24P8	0.426	7.06161909397598e-18
EIF3M	LINC00680	0.355	1.59708108700914e-12
EIF3M	SPATA24	0.484	2.70837377653555e-23
EIF3M	ZNF133	0.356	1.46777876815775e-12
EIF3M	IK	0.568	3.29113955992438e-33
EIF3M	RPL6	0.633	3.28944252907916e-43
EIF3M	LDHA	0.419	2.51513324141943e-17
EIF3M	RPS7P10	0.373	9.34194177168609e-14
EIF3M	TIMM17B	0.383	1.87888733150058e-14
EIF3M	FTSJ1	0.517	7.96687121083023e-27
EIF3M	TALDO1	0.386	9.79038114994836e-15
EIF3M	GTF2H1	0.556	1.09130821387371e-31
EIF3M	FAM220A	0.4	8.69729580459929e-16
EIF3M	PET117	0.419	2.73224219885014e-17
EIF3M	SNRPG	0.56	3.64523223197045e-32
EIF3M	ALYREF	0.437	7.20056379847097e-19
EIF3M	TADA3	0.403	5.25092220218715e-16
EIF3M	RRM1	0.373	9.29992761007736e-14
EIF3M	RPL5P34	0.494	2.1893685039971e-24
EIF3M	CBWD2	0.373	9.8366391351089e-14
EIF3M	PWP1	0.647	1.44648111706321e-45
EIF3M	HNRNPR	0.391	4.76623181307948e-15
EIF3M	RPS6	0.554	2.02429488538667e-31
EIF3M	C11orf98	0.538	2.53597326907781e-29
EIF3M	AC115223.1	0.58	6.89831946461357e-35
EIF3M	AP3M2	0.367	2.47855780827189e-13
EIF3M	CDC20	0.542	8.01825406616595e-30
[truncated: 95 more rows]
