# Supplementary material for: EIF3M as a pan-cancer biomarker: prognostic significance and immune infiltration association
Source: Front Mol Biosci. 2025 Nov 18;12:1697083. doi: 10.3389/fmolb.2025.1697083 (PMC12669982; doi:10.3389/fmolb.2025.1697083)
Supplement: Supplementary file 1 [file Supplementaryfile2.zip › Supplementary Tables/Table S6.xlsx]

## Sheet: Sheet1
DSS-COX
cancer	HR	HR.95L	HR.95H	pvalue
ACC	5.58817154713519	2.53261	12.3302265647506	2.03221892129707e-05
BLCA	1.07651725989609	0.751846458303824	1.54139106203767	0.687252199114684
BRCA	0.800447024335017	0.514821945701891	1.24453793028044	0.322924794157165
CESC	1.21270915611223	0.7020030802484	2.09495305461916	0.489289132084079
CHOL	0.841491243292507	0.273252997813736	2.59139888017131	0.763623373594891
COAD	0.745516987178638	0.45808031422192	1.21331469813535	0.23726796973195
DLBC	2.84489821119814	0.268627614169963	30.1288676411264	0.3852195429465
ESCA	1.81652465206168	0.973406679529356	3.38991079570488	0.0607531160778488
GBM	1.07768781075871	0.618152556452743	1.8788420517463	0.791919846868266
HNSC	1.51501406384199	1.08393073269009	2.11754085793162	0.0150269557639115
KICH	56.5808021290115	4.3907037552176	729.128483277438	0.00197231358391447
KIRC	0.721207147460891	0.386949585863926	1.34420546900801	0.303566842098693
KIRP	4.31414270759656	1.87828723752547	9.90893561414414	0.000569488269052995
LGG	0.797013251836882	0.50400399304179	1.26036724385819	0.331887812943032
LIHC	2.36014397189223	1.44713359922014	3.84918128572309	0.000579822268039811
LUAD	1.99652026995892	1.25605891903768	3.17349220481692	0.0034539605370076
MESO	0.528556867958747	0.270420848607406	1.03310215948604	0.0622203676209402
OV	0.877401388175789	0.682558600815635	1.12786388605004	0.307338494909044
PAAD	2.28798380167348	1.1824290464258	4.42721691635029	0.0139902380619813
PCPG	13.3315611397295	2.65519418483073	66.9369206356846	0.00165473549411142
PRAD	0.222364717158031	0.0127694605461837	3.87221271078273	0.302402397291052
READ	0.684016105867055	0.234408735197171	1.99599231100317	0.487021959786115
SARC	1.1829146794574	0.783639280388753	1.78562659363074	0.423982016357732
SKCM	0.821089595339981	0.624555330781463	1.07946900834552	0.157905052476867
STAD	1.01122137927253	0.668805682133088	1.52894735379109	0.957809530304021
TGCT	0.870784603556643	0.0916311192406427	8.2751998674155	0.904135910414552
THCA	2.49905322145336	0.352718251202147	17.7061067363854	0.359230805564457
THYM	0.209468601142399	0.0212297536628479	2.06677362165245	0.18077263639689
UCEC	1.31939677524412	0.837240354016469	2.07922114859067	0.232307073173329
UCS	1.28497832182414	0.685208207338507	2.40973366908647	0.434454423297665
UVM	0.426351727324618	0.206497724884831	0.880279894096007	0.0211833475655122
PFS-COX
cancer	HR	HR.95L	HR.95H	pvalue
ACC	4.93239725889174	2.62740612379855	9.25952881785553	6.83290763754228e-07
BLCA	0.889444284429885	0.655465491652084	1.20694551457013	0.451898676964739
BRCA	0.853047316418664	0.612345480808192	1.18836465174636	0.347387923028053
CESC	0.974076170281818	0.602846936938633	1.57390595750423	0.914559872714915
CHOL	0.783342320485013	0.301201413656818	2.03725866891846	0.616559879592628
COAD	0.883381434124312	0.611809411611641	1.27549976078315	0.50822355086281
DLBC	1.01856261830104	0.281015338437843	3.69186185055783	0.977667208438902
ESCA	1.30697566300587	0.799974623359602	2.1352994630203	0.28511485037783
GBM	0.893826028050439	0.559575914401158	1.4277329453599	0.6385405049879
HNSC	1.44552976287257	1.09823718594735	1.9026457327139	0.00857919896756029
KICH	8.49764650126954	1.41730143193044	50.948933257045	0.0192006127456977
KIRC	0.815784983730961	0.490403148607296	1.35705723254613	0.432968902668809
KIRP	4.61712403841009	2.49768286546019	8.53504449298314	1.06099615958876e-06
LGG	0.880082161408206	0.627578161641126	1.23418031118784	0.459054182548325
LIHC	1.89480696540353	1.3797344090417	2.60216271523979	7.85600430666521e-05
LUAD	1.33603532830863	0.938169919541014	1.90263017531198	0.108246557166395
MESO	0.811237419030596	0.457292384341509	1.43913647497778	0.474448759209531
OV	1.01548853775347	0.8170525511701	1.2621182919408	0.889803903963813
PAAD	2.4122354805936	1.41147710930047	4.12254649791555	0.00128023227440476
PCPG	3.58959674331701	1.51121340500442	8.52639656117556	0.0037864287461964
PRAD	1.0010615179497	0.529142010256693	1.8938661895955	0.997397662163893
READ	0.840550762629899	0.438000701174921	1.61306952857033	0.601475019712706
SARC	1.00564740817288	0.740806542575648	1.3651697864987	0.971192938501907
SKCM	0.889212921507694	0.714925356189609	1.10598905596313	0.291469635900154
STAD	0.830096767849492	0.578224039814098	1.19168453151085	0.312794728990953
TGCT	1.26199208164175	0.682850029539709	2.33231887710399	0.457740477733592
THCA	0.653532777503585	0.258055918792822	1.65508736737966	0.36961081901964
THYM	0.449230653345721	0.167368321737846	1.20577285958284	0.112170763152506
UCEC	1.16048971082469	0.84617426822336	1.59155911436257	0.355718177060903
UCS	1.2291583672024	0.70841026674885	2.13270524522098	0.463037711276034
UVM	0.560678000273803	0.299122675629425	1.05093944927292	0.0710789166057559
