# Supplementary material for: EIF3M as a pan-cancer biomarker: prognostic significance and immune infiltration association
Source: Front Mol Biosci. 2025 Nov 18;12:1697083. doi: 10.3389/fmolb.2025.1697083 (PMC12669982; doi:10.3389/fmolb.2025.1697083)
Supplement: Supplementary file 1 [file Supplementaryfile2.zip › Supplementary Tables/Table S7.xlsx]

## Sheet: Table S5
Gene	Study of Origin	Sample ID	Cancer Type	Cancer Type Detailed	Protein Change	Annotation	Custom Driver	Custom Driver Tiers	Functional Impact	Mutation Type	Variant Type	Copy #	COSMIC	MS	VS	Center	Chromosome	Start Pos	End Pos	Ref	Var	HGVSg	HGVSc	Allele Freq (T)	Allele Freq (N)	Variant Reads	Ref Reads	Variant Reads (Normal)	Ref Reads (Normal)	# Mut in Sample	Exon	gnomAD	ClinVar	dbSNP	SIGNAL	Age at Diagnosis	Alcohol	Alcohol History Intensity	Primary Ancestry	Cellularity	First Therapy Response	First Therapy	Grade	Histology	Histology Abbreviation	Histology Tier1	Histology Tier2	Histology Tier3	Histology Tier4
EIF3M	Pan-cancer analysis of whole genomes (ICGC/TCGA, Nature 2020)	SP1781	Bladder Cancer	Bladder Squamous Cell Carcinoma	G135R	OncoKB: NA;CIViC: NA;MyCancerGenome: not present;CancerHotspot: no;3DHotspot: no			MutationAssessor: NA;SIFT: impact: deleterious, score: 0.04;Polyphen-2: impact: benign, score: 0.082;AlphaMissense: pathogenicity: benign, score: 0.264	Missense_Mutation	SNP	ShallowDel	1	NA	NA	NA	11	32610646	32610646	G	A	11:g.32610646G>A	ENST00000531120.1:c.403G>A	0.23		7	23			441	45758					76			EUR	80				Transitional cell carcinoma, NOS	Bladder-TCC	ENDODERM	Bladder	Transitional cell carcinoma	Transitional cell carcinoma
EIF3M	Pan-cancer analysis of whole genomes (ICGC/TCGA, Nature 2020)	SP18121	Colorectal Cancer	Colorectal Adenocarcinoma	R206M	OncoKB: NA;CIViC: NA;MyCancerGenome: not present;CancerHotspot: no;3DHotspot: no			MutationAssessor: NA;SIFT: impact: deleterious, score: 0;Polyphen-2: impact: possibly_damaging, score: 0.62;AlphaMissense: pathogenicity: pathogenic, score: 0.612	Missense_Mutation	SNP	Diploid	2	NA	NA	NA	11	32615495	32615495	G	T	11:g.32615495G>T	ENST00000531120.1:c.617G>T	0.1		8	69			1772	45819					58			EUR	85				Adenocarcinoma, NOS	ColoRect-AdenoCA	ENDODERM	Colon/Rectum	Adenocarcinoma	Adenocarcinoma
EIF3M	Pan-cancer analysis of whole genomes (ICGC/TCGA, Nature 2020)	SP2153	Breast Cancer	Breast Invasive Ductal Carcinoma	L165F	OncoKB: NA;CIViC: NA;MyCancerGenome: not present;CancerHotspot: no;3DHotspot: no			MutationAssessor: NA;SIFT: impact: tolerated, score: 0.09;Polyphen-2: impact: possibly_damaging, score: 0.701;AlphaMissense: pathogenicity: benign, score: 0.1924	Missense_Mutation	SNP	Gain	1	NA	NA	NA	11	32611149	32611149	A	T	11:g.32611149A>T	ENST00000531120.1:c.495A>T	0.13		7	47			102	45788					67	Don't know/Not sure	Not Documented	EUR	85		Other Therapy		Infiltrating duct carcinoma, NOS	Breast-AdenoCA	ECTODERM	Breast	Adenocarcinoma	Infiltrating duct carcinoma
EIF3M	Pan-cancer analysis of whole genomes (ICGC/TCGA, Nature 2020)	SP21400	Colorectal Cancer	Mucinous Adenocarcinoma of the Colon and Rectum	D195G	OncoKB: NA;CIViC: NA;MyCancerGenome: not present;CancerHotspot: no;3DHotspot: no			MutationAssessor: NA;SIFT: impact: deleterious, score: 0.01;Polyphen-2: impact: probably_damaging, score: 0.984;AlphaMissense: pathogenicity: pathogenic, score: 0.5696	Missense_Mutation	SNP	Diploid	1	NA	NA	NA	11	32615462	32615462	A	G	11:g.32615462A>G	ENST00000531120.1:c.584A>G	0.3		27	64			4888	45819					75			EUR					Mucinous adenocarcinoma	ColoRect-AdenoCA	ENDODERM	Colon/Rectum	Adenocarcinoma	Adenocarcinoma, mucinous
EIF3M	Pan-cancer analysis of whole genomes (ICGC/TCGA, Nature 2020)	SP59304	Mature B-cell lymphoma	Diffuse Large B-Cell Lymphoma, NOS	R201Q	OncoKB: NA;CIViC: NA;MyCancerGenome: not present;CancerHotspot: no;3DHotspot: no			MutationAssessor: NA;SIFT: impact: deleterious, score: 0.01;Polyphen-2: impact: benign, score: 0.213;AlphaMissense: pathogenicity: pathogenic, score: 0.8964	Missense_Mutation	SNP	Gain	2	NA	NA	NA	11	32615480	32615480	G	A	11:g.32615480G>A	ENST00000531120.1:c.602G>A	0.24		12	39			259	45819					75	Don't know/Not sure	Not Documented	EUR		Partial Response	Other Therapy		ML, large B-cell, diffuse	Lymph-BNHL	MESODERM	Lymphoid	Mature B-cell lymphoma	Diffse large B-cell lymphoma
EIF3M	Pan-cancer analysis of whole genomes (ICGC/TCGA, Nature 2020)	SP84719	Esophagogastric Cancer	Diffuse Type Stomach Adenocarcinoma	K115N	OncoKB: NA;CIViC: NA;MyCancerGenome: not present;CancerHotspot: no;3DHotspot: no			MutationAssessor: NA;SIFT: impact: tolerated, score: 0.14;Polyphen-2: impact: benign, score: 0.052;AlphaMissense: pathogenicity: benign, score: 0.2079	Missense_Mutation	SNP	Diploid	2	NA	NA	NA	11	32610588	32610588	G	C	11:g.32610588G>C	ENST00000531120.1:c.345G>C	0.24		16	52			99	45758					67			EUR					Carcinoma, diffuse type	Stomach-AdenoCA	ENDODERM	Stomach	Adenocarcinoma	Adenocarcinoma, poorly cohesive
EIF3M	Pan-cancer analysis of whole genomes (ICGC/TCGA, Nature 2020)	SP98853	Hepatobiliary Cancer	Hepatocellular Carcinoma	V63A	OncoKB: NA;CIViC: NA;MyCancerGenome: not present;CancerHotspot: no;3DHotspot: no			MutationAssessor: NA;SIFT: impact: tolerated, score: 0.06;Polyphen-2: impact: benign, score: 0.015;AlphaMissense: pathogenicity: ambiguous, score: 0.5565	Missense_Mutation	SNP	Gain	1	NA	NA	NA	11	32610152	32610152	T	C	11:g.32610152T>C	ENST00000531120.1:c.188T>C	0.4		10	15			161	45727					73	No	None	ASN			No Treatment		Hepatocellular carcinoma, NOS	Liver-HCC	ENDODERM	Liver	Hepatocellular carcinoma	Hepatocellular carcinoma
EIF3M	Pan-cancer analysis of whole genomes (ICGC/TCGA, Nature 2020)	SP107136	Hepatobiliary Cancer	Hepatocellular Carcinoma	R19C	OncoKB: NA;CIViC: NA;MyCancerGenome: not present;CancerHotspot: no;3DHotspot: no			MutationAssessor: NA;SIFT: impact: deleterious, score: 0.03;Polyphen-2: impact: probably_damaging, score: 0.994;AlphaMissense: pathogenicity: pathogenic, score: 0.8493	Missense_Mutation	SNP	Diploid	1	NA	NA	NA	11	32608570	32608570	C	T	11:g.32608570C>T	ENST00000531120.1:c.55C>T	0.55		18	15			108	45699					68			ASN	70				Hepatocellular carcinoma, NOS	Liver-HCC	ENDODERM	Liver	Hepatocellular carcinoma	Hepatocellular carcinoma
EIF3M	Pan-cancer analysis of whole genomes (ICGC/TCGA, Nature 2020)	SP103455	Renal Cell Carcinoma	Renal Clear Cell Carcinoma	R148K	OncoKB: NA;CIViC: NA;MyCancerGenome: not present;CancerHotspot: no;3DHotspot: no			MutationAssessor: NA;SIFT: impact: tolerated, score: 1;Polyphen-2: impact: benign, score: 0.009;AlphaMissense: pathogenicity: benign, score: 0.1169	Missense_Mutation	SNP	Diploid	1	NA	NA	NA	11	32611097	32611097	G	A	11:g.32611097G>A	ENST00000531120.1:c.443G>A	0.33		11	22			96	45788					64			EUR					Clear cell adenocarcinoma, NOS	Kidney-RCC	MESODERM	Kidney	Renal cell carcinoma (proximal tubules)	Adenocarcinoma, clear cell type
[truncated: 22 more columns]
